# Supplementary material for: LPCAT1 and MRPL9 Promote Hepatocellular Carcinoma Progression via AKT Phosphorylation and Define a Mitochondrial Prognostic Model
Source: Cancers (Basel). 2026 Apr 2;18(7):1144. doi: 10.3390/cancers18071144 (PMC13072332; doi:10.3390/cancers18071144)
Supplement: Supplementary file 1 [file cancers-18-01144-s001.zip › Table S1.xlsx]

## Sheet: Table S1
gene symbol	HR	L95CI	H95CI	pvalue
CCDC93	1.545	1.153	2.07	0.004
MRPL50	1.418	1.067	1.883	0.016
ROBO4	0.767	0.652	0.901	0.001
RNF186	1.121	1.01	1.245	0.033
SGTB	1.415	1.127	1.778	0.003
SPATA6	1.129	1.011	1.261	0.032
UGT1A10	1.081	1.028	1.137	0.002
UGT1A7	1.095	1.021	1.174	0.011
FBXL19	1.317	1.025	1.692	0.031
VSIG10	1.381	1.118	1.706	0.003
HES2	1.107	1.018	1.204	0.017
CRLS1	0.78	0.622	0.979	0.032
GTPBP2	1.455	1.145	1.849	0.002
ZNHIT6	1.594	1.179	2.156	0.002
GPN2	1.622	1.147	2.296	0.006
XAF1	0.827	0.718	0.952	0.008
EPDR1	1.16	1.003	1.341	0.046
FAM20A	0.838	0.745	0.942	0.003
GRAMD1C	0.858	0.771	0.955	0.005
ZRANB1	0.647	0.5	0.837	0.001
DIRAS2	1.11	1.034	1.191	0.004
NSMCE4A	0.7	0.495	0.991	0.044
DCHS2	1.199	1.088	1.322	0
HAUS6	1.486	1.178	1.875	0.001
NDE1	1.272	1.025	1.578	0.029
ERCC6L	1.31	1.156	1.486	0
TRPM7	0.833	0.7	0.99	0.038
BCAS3	0.717	0.554	0.928	0.012
C10orf26	0.551	0.388	0.782	0.001
SIDT1	0.835	0.722	0.965	0.015
PAQR5	1.07	1.002	1.142	0.043
GDPD2	1.463	1.098	1.949	0.009
SNRK	0.733	0.564	0.952	0.02
C9orf167	1.255	1.091	1.444	0.001
GPATCH4	1.437	1.137	1.816	0.002
TMEM104	1.388	1.048	1.838	0.022
PALMD	0.83	0.73	0.944	0.004
DCAF16	1.344	1.084	1.666	0.007
BCOR	1.411	1.129	1.764	0.003
TEX10	1.487	1.115	1.984	0.007
RETSAT	0.807	0.668	0.975	0.026
UHRF1BP1	1.34	1.053	1.705	0.017
ALKBH5	0.704	0.496	0.999	0.049
NCAPG2	1.32	1.113	1.565	0.001
MTMR10	0.564	0.414	0.768	0
PQLC2	1.453	1.13	1.869	0.004
CASZ1	1.223	1.026	1.457	0.025
TTC19	0.732	0.59	0.909	0.005
C10orf18	1.406	1.073	1.844	0.014
CCDC99	1.473	1.213	1.789	0
KIAA1797	1.743	1.29	2.356	0
YTHDF1	2.683	1.54	4.675	0
HEATR2	1.689	1.219	2.342	0.002
LIME1	0.873	0.781	0.975	0.017
UBE2R2	1.649	1.053	2.581	0.029
RG9MTD1	1.491	1.032	2.155	0.034
RHBDL2	1.145	1.015	1.292	0.027
ADPRHL2	1.633	1.222	2.182	0.001
SOHLH2	1.109	1.043	1.179	0.001
OCIAD1	0.726	0.535	0.985	0.04
RNF125	0.871	0.775	0.98	0.022
SLC41A3	2.044	1.483	2.817	0
LPCAT2	1.125	1.003	1.263	0.045
COMMD8	1.402	1.113	1.767	0.004
TRNAU1AP	1.434	1.099	1.87	0.008
FAM120C	0.753	0.588	0.964	0.025
C1orf109	1.368	1.047	1.787	0.022
PARP16	0.571	0.408	0.8	0.001
TIPIN	1.431	1.136	1.802	0.002
PIGX	1.479	1.075	2.036	0.016
CXorf48	1.13	1.033	1.237	0.008
TMEM132A	1.114	1.008	1.231	0.035
C20orf27	1.279	1.033	1.582	0.024
C2orf18	1.583	1.194	2.098	0.001
C9orf95	0.705	0.557	0.894	0.004
C1orf159	1.426	1.101	1.846	0.007
MOSC2	0.743	0.655	0.843	0
TMCO3	1.316	1.123	1.542	0.001
PAK1IP1	1.71	1.277	2.289	0
C12orf48	1.272	1.113	1.454	0
C14orf119	1.444	1.023	2.037	0.036
TTC38	0.825	0.695	0.979	0.028
PID1	0.832	0.729	0.949	0.006
C17orf80	1.447	1.016	2.061	0.041
CCDC40	1.17	1.008	1.358	0.039
CDCA4	1.457	1.197	1.772	0
PLEKHB2	1.309	1.058	1.62	0.013
VPS37C	1.74	1.234	2.452	0.002
FLJ10038	0.73	0.585	0.911	0.005
C9orf68	0.864	0.748	0.997	0.045
TMEM45A	1.106	1.023	1.195	0.011
SLC38A4	0.919	0.857	0.984	0.016
MED9	0.745	0.562	0.987	0.04
WDYHV1	1.217	1.002	1.477	0.047
ANO1	0.901	0.836	0.971	0.006
TMEM39B	1.74	1.187	2.553	0.005
SLC6A15	1.126	1.042	1.217	0.003
FANCL	1.539	1.167	2.03	0.002
HEATR1	1.347	1.059	1.713	0.015
ANO10	1.393	1.096	1.772	0.007
RBM28	2.13	1.476	3.074	0
FIGN	1.121	1.002	1.255	0.047
FAM90A1	1.158	1.031	1.301	0.014
ANKZF1	1.389	1.029	1.876	0.032
CDCA8	1.444	1.258	1.658	0
MTPAP	1.656	1.112	2.464	0.013
MSTO1	1.266	1.019	1.572	0.033
DARS2	1.3	1.016	1.663	0.037
RFWD3	1.405	1.07	1.843	0.014
PNPO	0.754	0.618	0.92	0.005
CEP55	1.331	1.184	1.497	0
CENPQ	1.312	1.088	1.583	0.004
FAM82A2	0.649	0.468	0.9	0.01
FAIM	1.284	1.055	1.562	0.013
C17orf71	1.469	1.068	2.021	0.018
RNF220	1.845	1.229	2.769	0.003
DNAJC17	0.697	0.526	0.925	0.012
LGI2	1.116	1.005	1.24	0.04
ZNF532	1.212	1.041	1.41	0.013
ARL8B	2.036	1.302	3.183	0.002
ATAD3A	1.389	1.101	1.753	0.006
BBS7	1.47	1.208	1.789	0
FANCI	1.254	1.084	1.451	0.002
NAT10	2.277	1.476	3.511	0
LRRC1	1.125	1.027	1.233	0.011
NEIL3	1.311	1.181	1.455	0
TMEM206	1.501	1.193	1.889	0.001
YY1AP1	1.431	1.011	2.026	0.043
ADI1	0.736	0.627	0.864	0
C20orf20	1.628	1.24	2.139	0
TMEM143	0.747	0.589	0.948	0.017
ECHDC2	0.772	0.66	0.903	0.001
TMEM100	0.906	0.837	0.981	0.015
PHF10	1.298	1.011	1.666	0.041
FGGY	0.904	0.828	0.986	0.023
QRSL1	1.485	1.051	2.097	0.025
TMEM40	1.108	1.012	1.212	0.026
BRIX1	1.842	1.35	2.515	0
SLC29A3	1.532	1.202	1.952	0.001
RSAD1	0.649	0.467	0.901	0.01
C14orf106	1.283	1.069	1.539	0.007
CNO	1.382	1.051	1.818	0.021
ACER3	1.297	1.046	1.608	0.018
GIMAP5	0.784	0.652	0.943	0.01
LSG1	1.852	1.179	2.911	0.008
STRBP	1.382	1.029	1.857	0.032
CHDH	0.833	0.716	0.969	0.018
STK32B	1.223	1.088	1.375	0.001
LAPTM4B	1.285	1.128	1.464	0
HJURP	1.29	1.144	1.455	0
SLC22A15	1.154	1.063	1.253	0.001
LRRC59	1.407	1.024	1.934	0.035
MCM10	1.298	1.16	1.452	0
KIAA1704	0.748	0.568	0.985	0.039
ETNK1	1.36	1.02	1.814	0.036
GPRC5D	1.24	1.049	1.465	0.012
SAGE1	1.124	1.035	1.221	0.006
TRIM36	1.22	1.089	1.367	0.001
DHTKD1	0.849	0.731	0.986	0.032
FEM1A	0.518	0.343	0.781	0.002
TMEM55A	1.252	1.105	1.419	0
SLC30A10	0.909	0.831	0.996	0.04
CDCA7L	1.216	1.054	1.402	0.007
KLK15	1.241	1.047	1.472	0.013
ENOSF1	0.712	0.551	0.92	0.009
PLXNA3	1.151	1.006	1.317	0.04
C2orf29	1.607	1.207	2.14	0.001
CDV3	1.863	1.256	2.765	0.002
CHRNA9	1.306	1.043	1.636	0.02
LRRC16A	1.21	1.077	1.359	0.001
ZNF280C	1.279	1.037	1.578	0.021
TTC27	1.601	1.101	2.326	0.014
POMGNT1	1.403	1.018	1.934	0.038
G2E3	1.486	1.169	1.889	0.001
DEPDC1	1.25	1.124	1.39	0
SYBU	0.827	0.748	0.914	0
LYAR	1.46	1.11	1.92	0.007
SLC48A1	1.333	1.015	1.751	0.039
INTS8	1.573	1.206	2.053	0.001
PRPF40A	1.482	1.016	2.162	0.041
DDX27	1.635	1.148	2.328	0.006
CDC37L1	0.766	0.629	0.934	0.008
NPLOC4	1.416	1.001	2.003	0.049
MFN1	1.58	1.15	2.17	0.005
LIMS2	0.698	0.612	0.796	0
YEATS2	1.689	1.308	2.18	0
RBM22	1.691	1.107	2.582	0.015
MAP7D1	1.429	1.139	1.793	0.002
CCDC88A	1.339	1.103	1.625	0.003
TMEM48	1.536	1.21	1.95	0
IQCC	1.438	1.167	1.772	0.001
CEP72	1.186	1.009	1.392	0.038
ASF1B	1.206	1.064	1.368	0.003
C12orf11	1.601	1.193	2.148	0.002
C17orf63	1.391	1.042	1.856	0.025
ZFP64	1.769	1.238	2.529	0.002
VPS35	1.596	1.164	2.188	0.004
CARKD	0.779	0.612	0.992	0.043
ENAH	1.242	1.04	1.483	0.016
FAM21B	1.335	1.03	1.729	0.029
CCAR1	1.545	1.121	2.13	0.008
X11.Sep	1.332	1.045	1.697	0.021
OGDHL	0.877	0.824	0.934	0
UGGT2	1.483	1.112	1.977	0.007
WDR12	1.887	1.363	2.614	0
EXOC1	1.412	1.009	1.977	0.044
C1orf106	1.086	1.022	1.153	0.007
ZNF83	1.109	1.005	1.223	0.038
PRR11	1.158	1.067	1.257	0
DEPDC1B	1.192	1.086	1.309	0
C1orf103	1.259	1.014	1.564	0.037
PCID2	1.405	1.043	1.894	0.025
DCP1A	1.494	1.056	2.114	0.023
UTP6	1.648	1.147	2.367	0.007
DOK5	0.856	0.764	0.958	0.007
KDM3A	1.339	1.025	1.749	0.032
PAG1	1.189	1.036	1.365	0.014
PECR	0.811	0.709	0.926	0.002
CAND1	1.494	1.082	2.061	0.015
UBAP2	1.65	1.248	2.182	0
CENPJ	1.254	1.028	1.53	0.026
ZC3H15	1.628	1.074	2.469	0.022
TMEM165	1.428	1.112	1.834	0.005
DBNDD2	1.168	1.001	1.362	0.048
PBK	1.289	1.147	1.447	0
GOLGA6B	0.886	0.819	0.959	0.003
LENEP	1.433	1.032	1.989	0.032
ZC4H2	1.203	1.025	1.412	0.024
RCC2	1.489	1.182	1.875	0.001
C1orf183	1.208	1.031	1.414	0.019
X3.Sep	1.11	1.014	1.215	0.023
C20orf24	1.303	1.055	1.608	0.014
NXF5	1.2	1.022	1.411	0.026
NXF2	1.075	1.007	1.148	0.029
C19orf61	1.275	1.029	1.58	0.026
C1orf91	1.513	1.185	1.932	0.001
PCDHGB2	0.917	0.85	0.99	0.027
TEX15	1.162	1.072	1.261	0
TEX13B	2.286	1.093	4.782	0.028
RNF17	1.08	1.003	1.163	0.041
GSDMC	1.116	1.015	1.226	0.023
KIAA1370	0.755	0.64	0.891	0.001
BTNL2	2.251	1.15	4.409	0.018
CPXM1	1.112	1.015	1.217	0.022
WDR45L	1.452	1.034	2.041	0.031
DAD1L	1.658	1.113	2.471	0.013
PARD3	1.75	1.273	2.408	0.001
ANKRD7	1.299	1.095	1.541	0.003
LTB4R2	0.822	0.688	0.982	0.031
MMP26	1.961	1.044	3.683	0.036
CYP26B1	1.122	1.039	1.212	0.003
EIF5A2	1.151	1.045	1.268	0.004
TMPRSS4	1.11	1.003	1.229	0.044
OR2S2	5.962	1.281	27.755	0.023
C11orf17	1.936	1.359	2.758	0
C11orf16	1.463	1.047	2.045	0.026
NRIP3	1.162	1.009	1.339	0.037
RETN	0.811	0.661	0.994	0.044
ZC3HAV1	1.923	1.305	2.834	0.001
CELF4	1.136	1.026	1.257	0.014
KCMF1	1.939	1.134	3.314	0.015
UBQLN4	1.286	1.002	1.651	0.048
AGPAT4	1.144	1.018	1.286	0.024
NDUFA4L2	1.132	1.003	1.279	0.045
PNO1	1.706	1.159	2.512	0.007
PAPOLB	1.644	1.143	2.366	0.007
C21orf7	0.793	0.659	0.953	0.014
C1GALT1	1.339	1.061	1.689	0.014
C2orf83	1.666	1.104	2.514	0.015
SEMA3G	0.836	0.731	0.956	0.009
C14orf162	0.908	0.838	0.983	0.017
ARNTL2	1.109	1.007	1.22	0.035
PRTFDC1	1.131	1	1.28	0.049
OTUD7B	1.438	1.052	1.965	0.023
RGMA	0.842	0.744	0.953	0.007
C17orf48	0.733	0.57	0.943	0.016
KIF15	1.22	1.111	1.34	0
CHPT1	0.733	0.583	0.922	0.008
CABC1	0.808	0.669	0.976	0.027
C7orf36	1.485	1.062	2.076	0.021
CABP4	1.229	1.063	1.42	0.005
AKR1B10	1.058	1.01	1.108	0.018
COQ9	0.781	0.625	0.977	0.031
AGTRAP	1.356	1.108	1.66	0.003
PCNP	1.888	1.228	2.903	0.004
REXO4	1.462	1.114	1.92	0.006
HRASLS	1.189	1.033	1.369	0.016
PGLYRP4	1.222	1.036	1.443	0.018
ZNF695	1.093	1.013	1.179	0.022
NUP107	1.67	1.261	2.213	0
C20orf3	0.824	0.681	0.997	0.047
TRIM54	1.131	1.061	1.205	0
VARS2	0.616	0.447	0.849	0.003
SLC39A10	1.332	1.137	1.562	0
THOC2	1.569	1.178	2.088	0.002
SEPN1	1.337	1.032	1.733	0.028
ZNF248	1.581	1.166	2.144	0.003
KIAA0495	0.746	0.583	0.955	0.02
SLC4A10	0.807	0.698	0.932	0.004
KIAA0114	1.191	1.045	1.358	0.009
CBX8	1.367	1.083	1.724	0.008
ZNF286A	1.357	1.087	1.693	0.007
SPC25	1.296	1.146	1.466	0
AS3MT	0.843	0.736	0.965	0.013
NDRG3	1.515	1.185	1.937	0.001
NDRG2	0.699	0.585	0.836	0
ISY1	2.594	1.617	4.162	0
FAM40B	1.121	1.011	1.244	0.031
TBC1D24	0.807	0.655	0.993	0.043
CNOT6	1.719	1.284	2.301	0
PLEKHH1	1.213	1.045	1.409	0.011
GRAMD1B	1.09	1.019	1.166	0.012
SHROOM4	0.793	0.677	0.93	0.004
MTA3	1.39	1.064	1.817	0.016
INTS2	1.235	1.006	1.516	0.044
XPO5	1.575	1.197	2.071	0.001
ARHGAP31	0.825	0.691	0.985	0.033
HECW2	0.831	0.713	0.968	0.018
CASKIN1	1.128	1.016	1.253	0.024
HACE1	1.228	1.04	1.45	0.016
ALPK3	1.134	1.025	1.253	0.014
WDR35	1.322	1.069	1.635	0.01
SEMA6A	1.115	1.01	1.23	0.031
IFT80	1.205	1.029	1.411	0.02
KIAA1377	1.154	1.033	1.289	0.011
PDZD4	0.858	0.773	0.953	0.004
RANBP10	0.785	0.62	0.994	0.044
KIAA1486	1.258	1.065	1.486	0.007
CCDC146	0.817	0.718	0.929	0.002
ZSWIM5	1.156	1.051	1.272	0.003
POGK	1.608	1.239	2.086	0
DHX37	1.624	1.2	2.197	0.002
KIAA1522	1.305	1.076	1.583	0.007
KIAA1524	1.279	1.139	1.437	0
BEND3	1.419	1.187	1.696	0
GPAM	0.888	0.803	0.982	0.021
VAT1L	1.074	1.005	1.148	0.035
MAGEE1	1.167	1.024	1.33	0.021
DDX55	1.801	1.255	2.585	0.001
FAM160B1	0.729	0.542	0.98	0.036
NCKAP5L	1.205	1.013	1.432	0.035
KIAA1609	1.204	1.06	1.367	0.004
GPR107	1.441	1.057	1.964	0.021
NCOA5	1.6	1.12	2.286	0.01
TRIB3	1.158	1.002	1.338	0.047
G6PC2	0.712	0.536	0.945	0.019
PTBP2	1.357	1.081	1.703	0.008
NGB	1.592	1.249	2.028	0
ENOPH1	1.576	1.14	2.177	0.006
RHOU	0.809	0.675	0.97	0.022
PCTP	0.808	0.672	0.973	0.024
JAM2	0.851	0.765	0.946	0.003
DLGAP3	1.178	1.029	1.348	0.018
MID1IP1	1.301	1.082	1.566	0.005
RRAGD	1.182	1.005	1.389	0.043
SNX6	1.456	1.035	2.049	0.031
C21orf63	0.827	0.741	0.924	0.001
ACE2	0.925	0.872	0.981	0.01
PRDM12	1.188	1.024	1.378	0.023
PRDM13	1.333	1.101	1.613	0.003
SCPEP1	1.164	1.026	1.321	0.018
ALOXE3	1.188	1.035	1.365	0.014
RXFP1	1.178	1.015	1.368	0.031
AVPI1	0.753	0.618	0.917	0.005
SLC25A19	1.441	1.145	1.813	0.002
BPESC1	1.189	1.012	1.396	0.035
NIF3L1	1.642	1.07	2.521	0.023
NYX	1.583	1.227	2.043	0
AGBL5	1.486	1.15	1.919	0.002
C2orf43	1.861	1.294	2.677	0.001
RIC8A	1.614	1.046	2.491	0.031
C12orf44	1.361	1.045	1.774	0.022
CELF6	0.886	0.786	0.998	0.045
SMAP1	1.48	1.081	2.026	0.015
BCORL1	1.352	1.13	1.618	0.001
SRR	0.726	0.588	0.896	0.003
MRPL17	1.325	1.016	1.728	0.038
UBE2O	1.559	1.116	2.179	0.009
HEATR6	1.504	1.157	1.957	0.002
GPATCH3	1.359	1.021	1.808	0.035
ELMO2	1.504	1.072	2.11	0.018
C5orf54	1.401	1.116	1.76	0.004
CIDEC	1.076	1.011	1.146	0.022
CLSPN	1.229	1.121	1.347	0
TP53AIP1	1.22	1.003	1.485	0.047
PRDM14	2.212	1.459	3.354	0
FIGNL1	1.274	1.046	1.551	0.016
MMP27	1.443	1.062	1.962	0.019
CDH23	0.892	0.796	1	0.049
LHPP	0.764	0.657	0.888	0
PBLD	0.844	0.761	0.936	0.001
MCCC2	0.667	0.529	0.84	0.001
SNX16	1.328	1.066	1.654	0.011
SMOC1	0.748	0.651	0.859	0
ELSPBP1	1.644	1.088	2.484	0.018
LRRC4	0.833	0.706	0.983	0.031
CENPK	1.207	1.079	1.349	0.001
RRAGC	1.168	1.008	1.353	0.038
NOD2	1.145	1.008	1.299	0.037
TINAGL1	0.832	0.703	0.984	0.031
DIO3OS	0.894	0.803	0.996	0.041
NCAPG	1.307	1.148	1.487	0
CARD9	1.14	1.002	1.296	0.047
LEPRE1	1.794	1.363	2.362	0
POPDC3	1.076	1.011	1.146	0.022
DNAJC1	1.357	1.017	1.811	0.038
PJA1	1.378	1.087	1.747	0.008
STRA6	1.086	1.007	1.171	0.033
ABCG5	0.927	0.861	0.999	0.047
SOX17	0.84	0.715	0.987	0.034
C5orf28	1.547	1.211	1.976	0
DCLRE1C	1.262	1.042	1.53	0.017
ATG3	1.781	1.132	2.805	0.013
INF2	1.298	1.032	1.633	0.026
TTC31	0.734	0.551	0.977	0.034
ACTR6	1.672	1.176	2.378	0.004
ALDH8A1	0.895	0.832	0.961	0.002
TSPY2	1.093	1.031	1.159	0.003
SPANXC	1.429	1.172	1.743	0
ANAPC1	1.353	1.034	1.771	0.027
COPS7B	1.672	1.163	2.403	0.006
CCDC136	1.149	1.01	1.307	0.034
C16orf58	0.736	0.545	0.995	0.046
MOSC1	0.847	0.754	0.951	0.005
S100PBP	1.503	1.136	1.989	0.004
FNDC3B	1.286	1.011	1.638	0.041
CERK	0.805	0.651	0.996	0.046
AEN	0.776	0.618	0.974	0.029
GINS3	1.273	1.054	1.537	0.012
LMF1	0.762	0.658	0.881	0
CCDC21	1.409	1.151	1.726	0.001
DDX31	1.512	1.058	2.16	0.023
DEPDC6	0.81	0.667	0.984	0.034
EFCAB6	0.867	0.76	0.989	0.034
CYP3A43	0.887	0.827	0.951	0.001
ELOVL1	1.998	1.439	2.774	0
KLC2	1.391	1.109	1.745	0.004
GNPNAT1	0.809	0.674	0.971	0.023
AGXT2L1	0.932	0.881	0.986	0.014
USP46	1.325	1.001	1.754	0.049
DCLRE1B	1.51	1.152	1.979	0.003
OBFC2A	1.232	1.037	1.464	0.018
METTL4	1.36	1.004	1.842	0.047
BCL11B	0.884	0.788	0.991	0.035
NT5DC2	1.222	1.087	1.374	0.001
CENPH	1.354	1.143	1.603	0
MRPL40	0.762	0.584	0.994	0.045
MRPL34	0.76	0.582	0.992	0.043
MRPL9	1.63	1.252	2.122	0
SLC26A6	1.231	1.042	1.453	0.014
PINK1	0.789	0.635	0.979	0.032
RAPH1	0.78	0.66	0.92	0.003
ALS2CR4	1.544	1.259	1.892	0
NOL6	1.523	1.076	2.154	0.018
MARCKSL1	1.322	1.145	1.526	0
UPF3B	1.674	1.302	2.151	0
ZNF643	1.558	1.265	1.918	0
SPATS2	1.699	1.323	2.182	0
MPPE1	0.726	0.547	0.965	0.027
C1orf163	1.373	1.047	1.802	0.022
UBE2Z	1.592	1.138	2.228	0.007
C8orf33	1.27	1.021	1.579	0.032
BRD9	1.694	1.251	2.293	0.001
AACS	1.311	1.095	1.569	0.003
KCTD14	1.114	1.003	1.236	0.043
ZNF747	0.748	0.565	0.992	0.044
DLK2	1.099	1.019	1.186	0.015
FUNDC2	1.54	1.213	1.955	0
MGC2752	1.699	1.207	2.392	0.002
CYP4F12	0.888	0.81	0.973	0.011
BOLL	1.619	1.236	2.121	0
C17orf53	1.191	1.037	1.367	0.013
C7orf49	1.54	1.143	2.076	0.005
C8orf51	1.28	1.106	1.48	0.001
C1orf135	1.326	1.152	1.525	0
SCNM1	1.243	1.017	1.518	0.033
CENPM	1.211	1.089	1.346	0
TMEM106C	1.449	1.198	1.753	0
NUP37	1.637	1.235	2.169	0.001
PDCL3	1.5	1.114	2.02	0.008
ERI3	1.348	1.004	1.811	0.047
OBFC2B	1.436	1.119	1.843	0.004
PVRIG	0.723	0.596	0.877	0.001
TRPM8	0.912	0.852	0.976	0.008
ATG9A	1.493	1.037	2.15	0.031
KDELC1	1.274	1.07	1.517	0.007
FASTKD3	1.586	1.12	2.247	0.009
DSCC1	1.315	1.103	1.566	0.002
CCDC86	1.535	1.137	2.074	0.005
WDR77	1.754	1.302	2.365	0
SLC25A23	0.701	0.555	0.885	0.003
C19orf42	0.656	0.467	0.922	0.015
TRAPPC6A	0.8	0.647	0.989	0.039
C11orf49	1.225	1.037	1.447	0.017
RNF26	1.414	1.034	1.932	0.03
DHX58	0.743	0.631	0.876	0
TMEM185B	1.622	1.23	2.14	0.001
CCDC28B	1.128	1.008	1.262	0.035
MBOAT7	1.559	1.18	2.061	0.002
NOL12	1.295	1.013	1.657	0.039
CENPO	1.438	1.212	1.707	0
ZNF557	0.696	0.487	0.995	0.047
OR13A1	1.207	1.072	1.359	0.002
B3GNT4	1.141	1.034	1.259	0.009
NKAIN1	1.23	1.106	1.368	0
EPS8L3	1.082	1.018	1.149	0.011
NKAP	1.349	1.003	1.814	0.048
GPR172A	1.385	1.169	1.641	0
CARS2	1.334	1.039	1.714	0.024
CEP97	1.21	1.032	1.418	0.019
ADIPOR2	0.745	0.575	0.966	0.026
FAM118B	1.634	1.161	2.299	0.005
CCNJL	1.218	1.1	1.348	0
OGFRL1	1.275	1.055	1.541	0.012
OCEL1	0.685	0.553	0.847	0
FAT4	0.91	0.836	0.991	0.03
SRD5A3	1.277	1.027	1.589	0.028
AKIRIN1	1.593	1.204	2.107	0.001
MAP7D3	1.146	1.002	1.31	0.047
C16orf57	1.601	1.132	2.265	0.008
TMEM204	0.859	0.749	0.986	0.031
HECTD3	1.415	1.048	1.911	0.023
RPAP3	2.067	1.31	3.263	0.002
PPP1R3B	0.851	0.749	0.966	0.013
NEIL1	0.803	0.688	0.939	0.006
C3orf52	1.161	1.074	1.255	0
ZCCHC6	0.796	0.655	0.966	0.021
VEPH1	1.081	1.008	1.16	0.028
STEAP4	0.868	0.796	0.947	0.001
YRDC	1.522	1.073	2.16	0.019
FAM164C	0.778	0.635	0.953	0.015
C11orf80	1.162	1.018	1.327	0.026
GLT25D1	1.642	1.243	2.17	0
IPO4	1.451	1.086	1.941	0.012
GTDC1	1.536	1.191	1.979	0.001
TBL1XR1	1.829	1.297	2.58	0.001
SUV39H2	1.91	1.439	2.534	0
WDR59	0.63	0.472	0.839	0.002
LIN28A	1.181	1.047	1.333	0.007
C1orf113	1.236	1.073	1.425	0.003
E2F8	1.161	1.051	1.283	0.003
KCTD17	1.164	1.052	1.288	0.003
TBC1D17	0.716	0.513	0.999	0.049
TTLL7	1.145	1.048	1.251	0.003
DHRS12	0.67	0.546	0.823	0
ZNF668	1.343	1.008	1.789	0.044
ISOC2	0.797	0.641	0.991	0.041
ACBD4	0.762	0.651	0.892	0.001
IQCA1	1.114	1.005	1.234	0.04
C7orf10	0.764	0.672	0.869	0
RERGL	0.897	0.819	0.984	0.021
CLMN	0.808	0.666	0.98	0.031
C12orf49	1.332	1.097	1.618	0.004
ZNF408	1.512	1.122	2.039	0.007
SHCBP1	1.237	1.107	1.381	0
GSTCD	1.255	1.034	1.525	0.022
MMRN2	0.765	0.642	0.912	0.003
CCDC48	0.824	0.709	0.957	0.011
NAA40	1.479	1.161	1.884	0.002
ZMYM1	1.395	1.109	1.756	0.004
JMJD5	0.861	0.767	0.965	0.01
QSER1	1.529	1.16	2.017	0.003
TMC5	1.064	1.01	1.12	0.018
ZBTB3	0.698	0.502	0.97	0.032
FAM57A	1.21	1.055	1.387	0.006
NEK11	1.148	1.005	1.311	0.042
TUBAL3	1.225	1.093	1.373	0
C13orf34	1.267	1.03	1.558	0.025
TCTN2	1.185	1.035	1.358	0.014
RPAP2	1.728	1.222	2.443	0.002
CCDC134	1.403	1.142	1.724	0.001
PODNL1	1.127	1.001	1.268	0.048
HDAC11	1.297	1.077	1.563	0.006
PLBD1	1.197	1.091	1.313	0
LPCAT1	1.412	1.238	1.612	0
NUP85	1.758	1.292	2.393	0
TMC7	1.232	1.083	1.401	0.002
ACTR5	1.485	1.125	1.96	0.005
ATAD5	1.17	1.025	1.335	0.02
GRRP1	0.767	0.67	0.879	0
LPPR3	1.141	1.008	1.293	0.037
NOL10	2.18	1.48	3.213	0
DENND1C	0.818	0.688	0.972	0.023
WDR76	1.192	1.05	1.354	0.007
DSN1	1.292	1.032	1.617	0.025
FRMD1	1.161	1.073	1.255	0
POF1B	1.116	1.056	1.181	0
TTC26	1.419	1.213	1.661	0
OBFC1	0.659	0.473	0.918	0.014
ESRP2	0.779	0.63	0.963	0.021
RMI1	1.304	1.052	1.617	0.015
NAA25	1.406	1.019	1.939	0.038
FBXL18	1.232	1.033	1.471	0.021
CSRNP3	1.152	1.004	1.323	0.044
ATF7IP2	0.763	0.652	0.894	0.001
TUBA4B	1.106	1.011	1.211	0.028
C3orf36	0.828	0.731	0.938	0.003
BAIAP2L2	1.129	1.039	1.228	0.004
PIF1	1.183	1.051	1.331	0.005
C6orf97	0.889	0.809	0.977	0.014
RPF1	1.474	1.037	2.095	0.031
FRAS1	1.063	1	1.129	0.048
PQLC1	0.789	0.64	0.972	0.026
ASRGL1	1.177	1.062	1.305	0.002
EDC3	1.661	1.115	2.475	0.013
LOC80154	1.191	1.015	1.397	0.032
NAA15	1.657	1.176	2.335	0.004
ATHL1	0.87	0.773	0.978	0.02
MOGAT2	0.931	0.879	0.986	0.015
DBF4B	1.233	1.022	1.487	0.029
MYCT1	0.82	0.697	0.964	0.016
C16orf59	1.226	1.086	1.385	0.001
MYO19	1.331	1.059	1.673	0.014
TMEM134	0.659	0.484	0.897	0.008
RNF34	1.632	1.176	2.266	0.003
HKDC1	1.082	1.005	1.165	0.036
FHOD3	1.098	1.02	1.183	0.013
ARMC9	1.231	1.081	1.403	0.002
NAA50	1.731	1.139	2.629	0.01
EFHC2	1.119	1.003	1.248	0.043
TRIM45	1.228	1.073	1.404	0.003
GRPEL1	0.746	0.563	0.989	0.042
C2orf44	1.798	1.252	2.583	0.001
PDGFD	0.873	0.762	0.999	0.048
TET1	1.138	1.01	1.284	0.034
DNAJC5	1.629	1.195	2.219	0.002
TRAF3IP3	0.82	0.714	0.942	0.005
DCAF11	0.718	0.578	0.892	0.003
REEP4	1.395	1.13	1.723	0.002
WDR61	0.543	0.362	0.814	0.003
ESX1	1.685	1.019	2.787	0.042
TMEM22	1.213	1.062	1.386	0.004
ACAD10	0.713	0.55	0.923	0.01
TTYH3	1.285	1.085	1.523	0.004
ARHGAP39	1.398	1.176	1.661	0
PRR7	1.153	1.02	1.303	0.023
NDFIP1	0.575	0.414	0.799	0.001
STARD5	0.718	0.626	0.822	0
COL18A1	0.684	0.567	0.825	0
DUSP16	0.744	0.622	0.891	0.001
APOL6	0.813	0.682	0.97	0.021
APOL5	0.898	0.822	0.981	0.017
APOL3	0.869	0.765	0.987	0.031
ILKAP	1.409	1.025	1.936	0.035
NPL	1.163	1.022	1.324	0.022
TMPRSS5	0.843	0.713	0.996	0.044
GJA9	1.227	1.043	1.443	0.014
WNT5B	0.878	0.807	0.956	0.003
COLEC12	1.115	1.03	1.207	0.007
PTDSS2	1.37	1.133	1.655	0.001
CFHR5	0.931	0.884	0.979	0.006
HM13	1.303	1.014	1.675	0.039
SLC38A1	1.195	1.082	1.32	0
TMX1	1.447	1.026	2.04	0.035
LRRC3	0.86	0.778	0.951	0.003
TDRD3	0.72	0.533	0.973	0.032
STMN4	1.215	1.012	1.457	0.036
VOPP1	1.261	1.01	1.573	0.04
C15orf44	0.584	0.384	0.889	0.012
FAM117A	0.813	0.679	0.973	0.024
ACTL8	1.069	1.01	1.131	0.021
PDRG1	1.471	1.141	1.896	0.003
GFOD2	0.658	0.51	0.851	0.001
PLA2G12A	0.635	0.493	0.819	0
CDADC1	0.656	0.516	0.835	0.001
FIP1L1	1.473	1.027	2.112	0.035
FAM83D	1.278	1.11	1.472	0.001
ANP32E	1.61	1.217	2.132	0.001
CDT1	1.22	1.09	1.364	0.001
DIAPH3	1.188	1.071	1.318	0.001
RNF170	0.772	0.625	0.953	0.016
VANGL1	1.341	1.055	1.703	0.016
SFXN3	1.199	1.03	1.397	0.02
ZNF611	1.14	1.012	1.284	0.031
ISG20L2	1.552	1.167	2.062	0.002
SLC25A28	0.666	0.508	0.873	0.003
KIF18A	1.276	1.142	1.425	0
ZNF93	1.158	1.039	1.292	0.008
HDHD3	0.77	0.605	0.982	0.035
ELOVL3	1.206	1.1	1.323	0
SLC25A31	2.066	1.068	3.997	0.031
CDCA3	1.261	1.118	1.421	0
GLT8D2	0.879	0.778	0.995	0.041
PLVAP	0.799	0.675	0.946	0.009
NUF2	1.244	1.118	1.385	0
RILP	0.817	0.682	0.978	0.028
COG3	0.769	0.625	0.945	0.012
THAP2	1.437	1.085	1.905	0.012
RTP3	0.904	0.858	0.953	0
C22orf13	0.722	0.563	0.925	0.01
SELO	0.774	0.629	0.952	0.015
MS4A8B	1.093	1.015	1.177	0.018
PARP9	0.802	0.652	0.985	0.036
CRISPLD1	0.878	0.788	0.98	0.02
C12orf32	1.452	1.144	1.842	0.002
TRAPPC9	0.748	0.575	0.973	0.03
NRIP2	0.836	0.718	0.973	0.021
ESPN	0.896	0.813	0.987	0.026
RIOK1	1.465	1.103	1.947	0.008
RBP5	0.893	0.818	0.974	0.011
FRMD8	1.491	1.028	2.163	0.035
ESYT3	1.104	1.014	1.202	0.023
SYT16	1.844	1.298	2.619	0.001
SETDB2	0.653	0.506	0.842	0.001
FSD1L	1.388	1.182	1.629	0
ATAD3B	1.269	1.055	1.526	0.012
TAF3	1.954	1.494	2.554	0
BCO2	0.928	0.862	0.999	0.046
USHBP1	0.746	0.636	0.875	0
CDCA7	1.092	1.014	1.176	0.02
SLC25A2	0.606	0.441	0.832	0.002
FGFBP2	0.872	0.766	0.994	0.041
SPATA9	0.827	0.69	0.991	0.04
GSG2	1.186	1.042	1.35	0.01
STARD3NL	1.473	1.151	1.886	0.002
C10orf11	0.783	0.649	0.944	0.01
EIF2A	1.537	1.063	2.222	0.022
TM2D1	1.679	1.202	2.347	0.002
IMMP2L	0.78	0.663	0.919	0.003
SPNS1	1.509	1.112	2.049	0.008
B3GNT5	1.132	1.016	1.262	0.025
OBSCN	1.076	1.002	1.154	0.043
MND1	1.175	1.032	1.338	0.015
DTNBP1	1.238	1.016	1.508	0.034
FAM186B	0.863	0.749	0.994	0.041
HORMAD1	1.173	1.008	1.365	0.04
MYCBPAP	1.203	1.036	1.396	0.015
TKTL2	1.227	1.032	1.459	0.02
ANKRD27	1.333	1.052	1.69	0.018
RAB6C	1.327	1.068	1.648	0.011
FBXO30	1.583	1.231	2.037	0
ARL6	1.223	1.003	1.492	0.047
SLC41A2	0.83	0.737	0.935	0.002
PCBD2	0.665	0.498	0.888	0.006
QRFPR	0.818	0.712	0.939	0.004
ZNF394	0.657	0.44	0.982	0.04
LRRIQ1	1.201	1.048	1.376	0.008
ATRIP	1.39	1.041	1.856	0.025
WDR75	2.206	1.486	3.275	0
ACAD11	0.818	0.698	0.958	0.013
CEP78	1.279	1.021	1.601	0.032
TOMM40L	1.371	1.078	1.743	0.01
FAM161A	1.234	1.055	1.444	0.009
RPF2	1.303	1.048	1.622	0.017
GTF2IRD2	0.609	0.473	0.783	0
SLA2	0.861	0.757	0.979	0.022
TMEM164	1.362	1.127	1.645	0.001
FAM96A	0.721	0.575	0.903	0.004
USP48	1.521	1.05	2.205	0.027
ZDHHC18	1.658	1.211	2.269	0.002
MED10	1.745	1.299	2.343	0
LDOC1L	1.176	1.026	1.349	0.02
ANKRD32	1.353	1.074	1.705	0.01
GARNL3	0.813	0.727	0.908	0
SLC37A3	1.465	1.115	1.926	0.006
DCUN1D5	1.688	1.282	2.222	0
HSDL2	0.808	0.654	0.999	0.049
ALKBH7	0.777	0.626	0.965	0.023
RPAIN	0.752	0.572	0.989	0.041
COQ5	0.713	0.517	0.982	0.038
DNAJC30	0.716	0.546	0.94	0.016
BTBD10	1.514	1.062	2.159	0.022
RNF135	0.872	0.762	0.999	0.048
TMEM79	1.387	1.036	1.858	0.028
EIF1AD	1.588	1.006	2.507	0.047
TMEM175	0.642	0.486	0.847	0.002
PHF6	1.354	1.061	1.729	0.015
GINS4	1.162	1.015	1.33	0.03
C9orf125	1.101	1.01	1.201	0.029
LSMD1	0.813	0.667	0.992	0.041
CCDC77	1.638	1.253	2.14	0
C3orf26	1.757	1.315	2.348	0
LZIC	1.4	1.04	1.883	0.026
PCGF5	0.696	0.514	0.943	0.019
C14orf153	1.293	1.008	1.659	0.043
HPS3	1.382	1.095	1.745	0.007
MKI67IP	1.511	1.091	2.094	0.013
C2orf40	0.887	0.794	0.992	0.035
C15orf48	1.095	1.022	1.174	0.01
PROK1	0.876	0.776	0.988	0.031
DOT1L	1.314	1.031	1.676	0.027
BRSK1	1.189	1.049	1.348	0.007
SYVN1	0.716	0.544	0.943	0.017
EFCAB7	1.262	1.036	1.536	0.021
ZMAT1	0.831	0.74	0.933	0.002
JPH4	0.828	0.705	0.974	0.022
MCM8	1.313	1.125	1.532	0.001
DCTN5	1.425	1.049	1.935	0.023
SRRM4	1.285	1.106	1.492	0.001
KIAA1841	1.631	1.331	1.998	0
PGBD1	1.162	1.002	1.348	0.047
MAP1LC3A	0.853	0.751	0.968	0.014
COL25A1	0.825	0.723	0.942	0.005
PARD6B	1.332	1.083	1.638	0.007
KRBA1	1.182	1.051	1.33	0.005
TTBK1	0.89	0.812	0.976	0.013
SLITRK2	1.15	1.005	1.317	0.042
KISS1R	1.097	1.009	1.193	0.03
IL1F10	1.853	1.116	3.076	0.017
HIATL1	1.373	1.054	1.789	0.019
DGAT2	0.892	0.813	0.977	0.014
EBPL	0.79	0.663	0.941	0.008
FAM126A	1.263	1.037	1.539	0.02
USP32	1.312	1.003	1.718	0.048
TRIM55	0.934	0.892	0.978	0.004
DSCR8	1.061	1	1.125	0.048
HINT2	0.789	0.646	0.963	0.02
MCEE	0.673	0.55	0.823	0
MYO18B	1.081	1.026	1.138	0.003
GPT2	0.857	0.776	0.947	0.002
PSRC1	1.491	1.27	1.751	0
PLEKHA8	1.299	1.051	1.606	0.015
CBX2	1.372	1.219	1.545	0
FAM167B	0.808	0.69	0.947	0.009
CNDP1	0.948	0.9	0.998	0.042
B3GNT9	1.163	1.015	1.333	0.03
NAA11	1.087	1.018	1.16	0.012
TUBA1C	1.541	1.26	1.886	0
C7orf70	1.68	1.149	2.459	0.008
MGC12982	1.203	1.064	1.36	0.003
C1orf170	1.104	1.002	1.216	0.044
BUD13	1.604	1.047	2.455	0.03
LMNB2	1.542	1.268	1.876	0
ABHD14B	0.722	0.579	0.901	0.004
C14orf128	1.23	1.014	1.491	0.035
RAX2	1.41	1.007	1.974	0.045
HPDL	1.127	1.02	1.245	0.019
PHF5A	1.63	1.144	2.322	0.007
LOC84856	1.148	1.039	1.268	0.007
CBR4	0.773	0.65	0.919	0.003
RPUSD4	1.441	1.034	2.008	0.031
FBXO18	1.667	1.124	2.473	0.011
ATAD1	0.684	0.481	0.975	0.036
TBRG1	0.707	0.5	0.999	0.049
RNFT2	1.196	1.077	1.328	0.001
CCDC123	1.303	1.03	1.649	0.027
C9orf100	1.288	1.091	1.52	0.003
FAM136A	1.483	1.116	1.971	0.007
C9orf3	0.681	0.514	0.902	0.007
TMEM87B	1.268	1.003	1.603	0.047
ATOH8	0.911	0.839	0.99	0.027
CIRH1A	1.678	1.209	2.328	0.002
LRP11	1.365	1.085	1.716	0.008
FAM104A	1.779	1.183	2.675	0.006
FIBCD1	1.148	1.068	1.233	0
MASTL	1.527	1.21	1.927	0
LOC84931	1.123	1.009	1.25	0.034
LTV1	1.408	1.061	1.868	0.018
SERAC1	1.315	1.016	1.702	0.038
PRPF38A	1.842	1.301	2.608	0.001
CGNL1	0.789	0.709	0.879	0
MPND	0.735	0.595	0.909	0.005
NUDCD1	1.453	1.151	1.833	0.002
RELT	1.255	1.058	1.489	0.009
KIAA1984	1.127	1.019	1.246	0.02
LSM10	1.39	1.043	1.852	0.025
MFSD5	1.352	1.042	1.755	0.023
C17orf91	0.816	0.681	0.976	0.026
C3orf34	1.378	1.136	1.671	0.001
RBM17	2.26	1.577	3.239	0
AGXT2L2	0.742	0.586	0.939	0.013
C18orf45	1.363	1.088	1.708	0.007
C5orf62	1.171	1.04	1.318	0.009
KRTAP4.1	1.49	1.256	1.767	0
MYLK2	1.291	1.132	1.472	0
MICALL1	1.308	1.009	1.697	0.043
KIAA1671	0.811	0.666	0.987	0.037
ZIC5	1.085	1.016	1.158	0.015
ZCRB1	1.919	1.271	2.896	0.002
C4orf35	3.336	1.497	7.436	0.003
DOCK7	1.301	1.033	1.637	0.025
KIAA1751	1.229	1.049	1.441	0.011
FHDC1	1.206	1.086	1.34	0
SCIN	1.185	1.084	1.295	0
PNPT1	1.467	1.042	2.066	0.028
A2LD1	0.784	0.664	0.925	0.004
RSPH1	1.107	1.014	1.207	0.022
PPP1R3F	0.847	0.722	0.995	0.043
KCNK17	0.9	0.813	0.997	0.043
ARHGAP11B	1.126	1.01	1.254	0.032
SEC16B	0.881	0.779	0.997	0.044
AQP10	1.09	1.018	1.167	0.014
SLC25A21	1.143	1.009	1.295	0.035
LHX4	1.201	1.057	1.364	0.005
FATE1	1.114	1.006	1.234	0.037
WDR34	1.203	1.02	1.419	0.028
C16orf45	0.823	0.733	0.926	0.001
KLC4	0.79	0.64	0.976	0.029
C9orf140	1.254	1.129	1.393	0
UBE2CBP	1.267	1.028	1.56	0.026
SYS1	1.597	1.104	2.311	0.013
UCN2	1.142	1.015	1.286	0.028
LOC90246	0.841	0.734	0.964	0.013
TGIF2LX	1.148	1.035	1.273	0.009
CCDC97	1.665	1.195	2.321	0.003
EXOC3L2	0.745	0.64	0.868	0
FER1L5	1.171	1.058	1.297	0.002
C5orf30	1.262	1.139	1.4	0
SAMD1	1.422	1.094	1.849	0.009
C15orf42	1.213	1.084	1.358	0.001
C15orf23	1.29	1.024	1.624	0.031
ERI1	1.368	1.097	1.706	0.005
SCRN2	0.737	0.601	0.904	0.003
YIF1B	1.358	1.092	1.687	0.006
C6orf142	0.909	0.838	0.987	0.023
CCDC109A	1.447	1.087	1.926	0.011
LOC90586	0.89	0.82	0.967	0.006
N4BP2L1	0.691	0.588	0.813	0
PYGO2	1.645	1.221	2.215	0.001
SPOCD1	1.147	1.047	1.257	0.003
SPSB3	0.667	0.51	0.873	0.003
IL33	0.868	0.783	0.962	0.007
TRIM41	0.688	0.486	0.973	0.035
DHX57	1.477	1.07	2.039	0.018
CREB3L1	1.097	1.012	1.189	0.024
LASS5	1.478	1.098	1.991	0.01
CCDC149	1.225	1.04	1.443	0.015
CCDC34	1.377	1.16	1.635	0
ANKRD30A	1.219	1.059	1.402	0.006
TMEM67	1.321	1.135	1.537	0
BOD1	1.701	1.211	2.389	0.002
C9orf30	1.737	1.322	2.283	0
UAP1L1	1.177	1.065	1.302	0.001
SESTD1	1.288	1.049	1.581	0.016
BTF3L4	1.669	1.183	2.353	0.004
CCDC74B	1.126	1.009	1.257	0.035
DEPDC7	0.878	0.799	0.965	0.007
BOC	0.765	0.656	0.893	0.001
ZNF765	1.336	1.062	1.679	0.013
CENPL	1.353	1.132	1.617	0.001
ACY3	0.881	0.807	0.963	0.005
IDI2	1.341	1.063	1.69	0.013
C14orf73	0.906	0.834	0.984	0.02
MARVELD3	0.848	0.74	0.972	0.017
ARRDC4	0.906	0.822	0.999	0.047
MCART1	1.497	1.16	1.932	0.002
INTS4	1.518	1.027	2.244	0.036
OXNAD1	0.719	0.548	0.943	0.017
RIPPLY1	0.919	0.852	0.991	0.028
TMEM88	0.767	0.659	0.891	0.001
UBTD2	1.635	1.169	2.285	0.004
MRPS36	0.701	0.524	0.938	0.017
GLYATL1	0.891	0.837	0.948	0
SCGB3A1	0.868	0.757	0.994	0.04
TMEM129	0.57	0.43	0.755	0
MEX3A	1.325	1.166	1.505	0
C1orf156	1.356	1.041	1.767	0.024
GORAB	1.22	1.019	1.459	0.03
CCDC64	1.122	1.007	1.251	0.037
LOC92659	1.192	1.074	1.323	0.001
DTD1	1.282	1.089	1.51	0.003
DNER	1.068	1.004	1.135	0.038
ZNF276	0.652	0.48	0.886	0.006
REEP6	0.903	0.818	0.997	0.044
HNRPLL	1.846	1.232	2.767	0.003
UBE2Q2	1.277	1.087	1.499	0.003
PEX11G	0.748	0.642	0.871	0
KCNG4	6.536	2.59	16.494	0
TMEM44	1.222	1.017	1.469	0.032
OLFM2	0.883	0.792	0.983	0.023
PGAP3	0.667	0.519	0.857	0.002
TADA2B	0.611	0.433	0.862	0.005
TBCK	0.81	0.672	0.978	0.028
TJAP1	1.488	1.061	2.087	0.021
MYOCD	0.844	0.754	0.945	0.003
PIGS	1.492	1.197	1.86	0
POM121L2	1.349	1.079	1.687	0.009
HTRA3	1.11	1.023	1.203	0.012
SFXN1	0.815	0.67	0.993	0.042
PPP1R14A	0.84	0.731	0.965	0.014
TSGA14	1.623	1.236	2.13	0
EGLN3	1.187	1.098	1.283	0
BIRC8	25.374	6.657	96.712	0
ERI2	0.727	0.55	0.96	0.025
SAT2	0.785	0.65	0.948	0.012
GTF3C6	1.359	1.101	1.676	0.004
NCRNA00152	1.153	1.024	1.298	0.019
CMTM7	1.219	1.04	1.428	0.014
STX1B	0.88	0.784	0.987	0.03
C1orf85	1.317	1.049	1.653	0.018
DHDPSL	0.924	0.863	0.99	0.025
PHF21B	1.208	1.047	1.395	0.01
GLB1L3	1.114	1.021	1.216	0.015
MED8	2.032	1.387	2.977	0
KTI12	1.779	1.204	2.63	0.004
PLCD3	1.137	1.011	1.278	0.031
FAM54A	1.222	1.084	1.378	0.001
CDCA5	1.284	1.128	1.461	0
RPLP0P2	1.148	1.025	1.286	0.017
C19orf36	0.887	0.791	0.993	0.038
SCAMP4	1.617	1.163	2.249	0.004
CHST14	0.712	0.529	0.958	0.025
SFT2D1	1.38	1.074	1.773	0.012
TMEM54	1.128	1.018	1.251	0.021
CYP2U1	0.853	0.75	0.97	0.015
MGC16703	0.812	0.666	0.989	0.039
PIK3IP1	0.84	0.718	0.982	0.029
TOE1	1.619	1.162	2.257	0.004
C21orf90	0.908	0.826	0.998	0.044
MCM3APAS	1.255	1.07	1.472	0.005
TRIM9	1.084	1.011	1.162	0.023
LACTB	0.751	0.582	0.968	0.027
PALM2	0.849	0.759	0.949	0.004
PGLYRP2	0.918	0.865	0.974	0.005
CSMD2	1.119	1.033	1.213	0.006
GPRIN1	1.249	1.097	1.423	0.001
SLC25A25	0.779	0.674	0.9	0.001
STK11IP	1.366	1.063	1.754	0.015
TUBGCP5	0.702	0.54	0.912	0.008
FMNL2	1.15	1.021	1.295	0.021
SLITRK1	1.168	1.058	1.289	0.002
RNF157	1.128	1.028	1.238	0.011
KLHL29	1.138	1.028	1.26	0.012
RHPN1	1.134	1.003	1.283	0.045
PWWP2A	1.467	1.006	2.141	0.047
SLAMF6	0.835	0.741	0.94	0.003
C8orf40	0.755	0.627	0.91	0.003
HAUS1	1.404	1.116	1.765	0.004
RAB42	1.248	1.109	1.405	0
FBXO17	0.838	0.726	0.967	0.015
PCMTD1	0.765	0.59	0.992	0.043
GPR146	0.805	0.674	0.962	0.017
FCRL3	0.88	0.794	0.975	0.015
LRRC42	1.446	1.136	1.842	0.003
FAM46B	1.136	1.011	1.276	0.032
NOSTRIN	0.788	0.671	0.926	0.004
C12orf56	1.119	1.043	1.202	0.002
DIS3L	0.653	0.487	0.874	0.004
IQCD	1.189	1.069	1.323	0.001
DHRS1	0.745	0.64	0.867	0
CTHRC1	1.147	1.061	1.241	0.001
C16orf75	1.196	1.062	1.347	0.003
FMO9P	1.3	1.139	1.483	0
NUS1	1.407	1.013	1.955	0.042
C20orf108	0.789	0.623	0.999	0.049
CYYR1	0.785	0.669	0.921	0.003
TM4SF19	1.146	1.061	1.238	0.001
ZMYND19	1.4	1.056	1.856	0.019
TLCD1	1.205	1.034	1.403	0.017
MOGAT1	0.866	0.762	0.983	0.027
PANX3	1.242	1.029	1.5	0.024
RBP7	0.874	0.771	0.99	0.035
LYPD1	1.074	1.005	1.148	0.035
ZNF837	0.821	0.682	0.989	0.038
TM4SF18	0.842	0.718	0.986	0.033
GRIN3B	1.165	1.032	1.316	0.013
TSEN15	1.439	1.053	1.966	0.022
APOA5	0.926	0.869	0.988	0.019
MRGPRE	1.327	1.052	1.673	0.017
MRPL54	0.712	0.566	0.896	0.004
LEAP2	0.904	0.835	0.98	0.014
ART5	1.145	1.046	1.255	0.004
THEM4	1.335	1.031	1.729	0.029
SSX2IP	1.187	1.034	1.363	0.015
FTSJ3	1.56	1.125	2.162	0.008
GALNTL2	0.823	0.736	0.92	0.001
UBE2J2	1.388	1.011	1.906	0.043
RPL23AP7	1.396	1.104	1.766	0.005
C10orf90	1.141	1.052	1.237	0.001
ZNF488	1.245	1.083	1.431	0.002
SFXN2	0.795	0.677	0.933	0.005
C10orf32	0.696	0.561	0.864	0.001
C10orf78	1.51	1.163	1.96	0.002
CALHM3	1.374	1.131	1.669	0.001
ANAPC16	0.61	0.397	0.939	0.025
SLC36A4	1.239	1.039	1.477	0.017
CASP12	0.747	0.619	0.901	0.002
OR56A1	2.083	1.094	3.965	0.026
CCDC38	0.85	0.724	0.998	0.047
RHEBL1	1.345	1.152	1.571	0
OR10A7	8.283	3.163	21.689	0
NEDD1	1.434	1.129	1.822	0.003
IKBIP	1.426	1.149	1.769	0.001
FGD4	0.829	0.716	0.96	0.012
SPPL3	1.484	1.037	2.122	0.031
C14orf28	0.754	0.587	0.969	0.028
TPPP2	0.828	0.75	0.913	0
C14orf148	1.21	1.012	1.448	0.037
ACOT4	0.827	0.698	0.98	0.028
SENP8	0.737	0.589	0.923	0.008
MTFMT	0.481	0.318	0.73	0.001
ACSM2A	0.92	0.866	0.977	0.007
ZG16B	1.077	1.006	1.153	0.033
PAQR4	1.246	1.089	1.426	0.001
FAM100A	0.692	0.535	0.897	0.005
HSF5	0.792	0.631	0.994	0.044
CANT1	1.663	1.191	2.322	0.003
CYB5D1	0.699	0.543	0.9	0.006
LSM12	1.534	1.041	2.259	0.03
CCDC43	1.499	1.119	2.008	0.007
SPACA3	1.467	1.075	2.003	0.016
ANKRD13B	1.302	1.14	1.486	0
CYB5D2	0.637	0.519	0.782	0
SPNS2	0.86	0.763	0.969	0.013
GJD3	0.834	0.724	0.961	0.012
ZSWIM7	0.72	0.58	0.894	0.003
TTC39C	0.804	0.687	0.942	0.007
ZNF816A	1.188	1.057	1.336	0.004
ACER1	0.767	0.607	0.969	0.026
ZNF441	0.811	0.666	0.989	0.038
CCDC159	0.7	0.544	0.901	0.006
C19orf41	2.272	1.572	3.285	0
NLRP8	1.333	1.066	1.666	0.012
NLRP5	1.406	1.22	1.619	0
TMIGD2	0.86	0.755	0.981	0.024
OR1I1	1.741	1.138	2.663	0.011
ZNF792	1.34	1.045	1.719	0.021
CCDC105	16.836	2.588	109.5	0.003
LOC126536	1.154	1.04	1.28	0.007
CCDC163P	1.173	1.044	1.318	0.007
AADACL3	1.479	1.151	1.9	0.002
C1orf125	1.145	1.005	1.304	0.042
OR2M3	14.905	1.098	202.42	0.042
TYW3	1.903	1.36	2.663	0
C1orf93	1.329	1.102	1.603	0.003
C1orf83	1.532	1.165	2.015	0.002
RNF19B	1.468	1.172	1.838	0.001
C1orf216	1.565	1.235	1.983	0
UBXN10	0.93	0.867	0.998	0.044
LOC127841	1.169	1.007	1.358	0.04
LIX1L	1.305	1.005	1.693	0.046
SPATA17	1.097	1.001	1.202	0.048
IQGAP3	1.295	1.143	1.467	0
DRAM2	1.417	1.026	1.958	0.034
C1orf88	1.167	1.077	1.265	0
ZNF831	0.834	0.744	0.935	0.002
DUSP15	1.089	1.001	1.184	0.046
CHMP4B	1.408	1.028	1.928	0.033
PIGU	1.679	1.315	2.143	0
ZNF280A	1.321	1.134	1.54	0
SGSM1	1.13	1.024	1.246	0.015
XIRP2	1.254	1.091	1.441	0.001
MITD1	1.438	1.021	2.026	0.038
CNTNAP5	1.232	1.038	1.462	0.017
C7orf13	1.266	1.061	1.512	0.009
RBM45	2.8	1.712	4.579	0
C2orf77	1.167	1.029	1.324	0.016
CIB4	2.185	1.4	3.412	0.001
AP1S3	1.387	1.166	1.649	0
SGPP2	1.125	1.046	1.211	0.002
TMEM178	0.853	0.75	0.97	0.016
CCDC58	1.42	1.065	1.892	0.017
DNAJC19	0.688	0.51	0.928	0.014
ZPLD1	1.073	1.007	1.143	0.03
UROC1	0.933	0.89	0.978	0.004
TMEM207	1.274	1.084	1.497	0.003
METTL6	2.057	1.397	3.029	0
GLYCTK	0.872	0.764	0.995	0.041
ZFP42	1.328	1.118	1.578	0.001
PDCL2	1.478	1.141	1.914	0.003
NHEDC2	0.855	0.748	0.979	0.023
SLCO6A1	1.111	1.02	1.21	0.016
PPARGC1B	1.181	1.018	1.37	0.029
C5orf33	0.808	0.693	0.943	0.007
CAPSL	1.54	1.15	2.064	0.004
JMY	0.726	0.571	0.922	0.009
C5orf58	1.157	1.068	1.254	0
CCDC127	1.552	1.133	2.128	0.006
CMBL	0.907	0.826	0.997	0.043
GRPEL2	2.264	1.539	3.331	0
POC5	1.653	1.158	2.36	0.006
UBLCP1	1.702	1.15	2.519	0.008
ACOT12	0.877	0.825	0.933	0
ANKRD43	0.894	0.807	0.99	0.031
RIPPLY2	1.148	1.012	1.301	0.032
STXBP5	1.211	1.017	1.443	0.032
PACRG	0.878	0.808	0.955	0.002
CD109	1.127	1.025	1.24	0.014
RAET1E	1.258	1.056	1.499	0.01
PM20D2	1.258	1.069	1.481	0.006
SFRS13B	1.148	1.023	1.288	0.019
EMID2	0.908	0.844	0.977	0.01
PRSS37	2.238	1.354	3.699	0.002
C7orf57	1.373	1.024	1.841	0.034
X..2	10.576	1.024	109.249	0.048
GOT1L1	29.347	6.302	136.661	0
LYPD2	0.848	0.728	0.989	0.035
SGCZ	1.206	1.077	1.35	0.001
ADHFE1	0.857	0.777	0.946	0.002
RNF183	1.11	1.003	1.228	0.043
PTPDC1	1.313	1.057	1.632	0.014
OR13C8	71.766	5.85	880.34	0.001
SPANXN3	2.328	1.387	3.906	0.001
MAGEB10	1.317	1.098	1.579	0.003
DCAF8L1	1.112	1.038	1.192	0.002
MAGEE2	1.388	1.13	1.706	0.002
FOXR2	1.679	1.377	2.049	0
PNCK	1.089	1.034	1.147	0.001
RBMXL3	3.958	1.098	14.265	0.035
SPIN4	1.265	1.089	1.469	0.002
TCP10L	0.872	0.808	0.941	0
S100A16	1.208	1.043	1.398	0.011
CHODL	1.169	1.082	1.263	0
ACTRT2	15.122	3.066	74.578	0.001
C20orf70	1.1	1.007	1.202	0.035
WFDC3	1.144	1.008	1.299	0.037
C20orf132	0.792	0.68	0.923	0.003
SAMD10	1.265	1.005	1.592	0.045
C20orf160	0.768	0.639	0.923	0.005
BRI3BP	1.283	1.028	1.601	0.028
C20orf117	1.209	1.026	1.424	0.023
C20orf118	1.117	1.004	1.244	0.042
ADAMTS14	1.152	1.029	1.288	0.014
RPL10L	1.093	1.005	1.19	0.038
SRXN1	1.255	1.088	1.447	0.002
C20orf56	0.894	0.815	0.98	0.017
FAM65C	0.856	0.772	0.95	0.003
STK35	1.307	1.017	1.681	0.037
ITLN2	0.916	0.846	0.993	0.032
RAB40A	1.208	1.023	1.426	0.026
MPP7	1.146	1.027	1.279	0.015
C10orf82	1.337	1.052	1.699	0.018
KDELC2	1.248	1.052	1.48	0.011
TTC36	0.926	0.881	0.973	0.002
C11orf84	1.514	1.257	1.823	0
PRICKLE1	0.899	0.813	0.994	0.038
AMDHD1	0.884	0.809	0.966	0.007
LYRM5	0.745	0.601	0.922	0.007
TMEM120B	1.511	1.119	2.039	0.007
BEST3	1.176	1.018	1.359	0.028
E2F7	1.163	1.056	1.281	0.002
KRT80	1.072	1.005	1.144	0.036
MIPOL1	1.283	1.076	1.53	0.005
C14orf50	1.122	1.011	1.245	0.031
SLC38A6	1.323	1.081	1.62	0.007
PTGR2	0.761	0.598	0.967	0.026
ISM2	1.194	1.094	1.302	0
C15orf43	0.824	0.735	0.924	0.001
C2CD4A	1.068	1.001	1.139	0.046
MESP2	1.167	1.047	1.3	0.005
NCRNA00052	1.63	1.097	2.421	0.016
RLTPR	0.895	0.809	0.99	0.032
ZNF785	1.303	1.016	1.672	0.037
C16orf71	0.825	0.697	0.976	0.025
B3GNTL1	1.228	1.048	1.438	0.011
RTN4RL1	0.892	0.813	0.979	0.016
EFCAB3	1.928	1.357	2.738	0
CD300LG	0.895	0.825	0.972	0.008
KIF18B	1.24	1.115	1.379	0
EME1	1.174	1.032	1.335	0.014
DHRS13	1.237	1.072	1.428	0.004
NOTUM	0.949	0.903	0.997	0.038
TMC8	0.862	0.754	0.986	0.03
TRIM16L	1.107	1.017	1.204	0.019
LRRC37B2	1.331	1.028	1.723	0.03
STARD6	1.454	1.102	1.918	0.008
VSIG10L	1.102	1.008	1.205	0.033
SPC24	1.128	1.01	1.259	0.033
ZNF582	0.863	0.764	0.976	0.019
FAM98C	0.676	0.488	0.937	0.019
ZNF714	1.12	1.013	1.238	0.027
ZNF681	1.128	1.026	1.24	0.012
SAMD13	1.302	1.149	1.474	0
C1orf52	1.734	1.226	2.452	0.002
NBPF4	1.385	1.208	1.588	0
SLC35F3	1.105	1.013	1.205	0.024
LOC148696	0.78	0.614	0.991	0.042
HFE2	0.923	0.87	0.979	0.008
FAM163A	1.203	1.093	1.325	0
PM20D1	0.821	0.703	0.96	0.013
GLIS1	1.222	1.06	1.41	0.006
MGC27382	0.863	0.755	0.986	0.03
WDR65	0.883	0.783	0.996	0.042
C1orf84	1.296	1.082	1.553	0.005
CCDC24	1.178	1.003	1.383	0.046
PYHIN1	0.874	0.786	0.972	0.013
C1orf227	0.813	0.67	0.986	0.035
LOC149837	1.144	1.024	1.279	0.018
C20orf191	1.154	1.028	1.297	0.016
SIK1	0.872	0.77	0.988	0.032
XKR3	1.214	1.063	1.386	0.004
LOC150185	1.575	1.226	2.022	0
DUSP18	1.315	1.052	1.644	0.016
DNAJB7	1.255	1.027	1.533	0.026
CHADL	0.902	0.813	0.999	0.048
CKAP2L	1.22	1.094	1.36	0
LOC150622	1.198	1.024	1.402	0.024
FBXO41	1.154	1.033	1.288	0.011
ZNF385B	0.895	0.834	0.961	0.002
ARL6IP6	1.364	1.102	1.688	0.004
FAM119A	1.661	1.195	2.31	0.003
SGOL2	1.43	1.232	1.66	0
SLC38A11	0.883	0.793	0.983	0.023
GDF7	0.87	0.791	0.958	0.004
ASPRV1	0.698	0.56	0.87	0.001
LOC151534	0.795	0.647	0.978	0.03
SGOL1	1.227	1.098	1.37	0
LOC152024	1.427	1.044	1.95	0.026
C3orf55	1.126	1.036	1.224	0.005
CCDC50	1.502	1.048	2.152	0.027
C3orf30	2.848	1.561	5.197	0.001
NFXL1	1.259	1.033	1.533	0.022
SLC36A2	1.29	1.102	1.511	0.002
SPINK13	1.248	1.036	1.505	0.02
BTNL9	0.809	0.73	0.898	0
CCDC112	1.286	1.115	1.483	0.001
PRELID2	1.256	1.101	1.433	0.001
RNF145	1.524	1.239	1.876	0
LOC153910	1.171	1.068	1.283	0.001
RAET1L	1.783	1.357	2.343	0
SAMD3	0.87	0.769	0.983	0.026
RUNDC3B	0.885	0.801	0.977	0.016
C7orf60	1.352	1.05	1.741	0.019
LOC154761	1.133	1.011	1.27	0.032
CLEC2L	1.131	1.063	1.203	0
C7orf55	0.806	0.666	0.975	0.026
KCTD7	1.362	1.073	1.73	0.011
GIMAP8	0.721	0.595	0.873	0.001
ZNF425	0.858	0.738	0.999	0.048
ZNF746	1.448	1.087	1.929	0.011
SLC2A7	1.596	1.155	2.205	0.005
AMZ1	1.103	1.014	1.2	0.022
CDCA2	1.257	1.126	1.403	0
TMEM65	1.388	1.171	1.646	0
ESCO2	1.218	1.087	1.365	0.001
CAMSAP1	1.551	1.134	2.123	0.006
NCRNA00032	1.631	1.013	2.626	0.044
C9orf163	0.78	0.657	0.925	0.004
MAMDC4	0.907	0.839	0.981	0.015
LCN6	0.698	0.53	0.919	0.01
TTC16	0.785	0.664	0.928	0.005
CSAG1	1.067	1.016	1.121	0.01
LOC158572	1.16	1.025	1.313	0.019
FAAH2	0.889	0.802	0.986	0.026
LOC158696	1.172	1.024	1.342	0.021
FAM47A	5.749	2.932	11.273	0
MAGEB6	1.19	1.067	1.327	0.002
AWAT1	1.484	1.159	1.901	0.002
H2BFWT	1.247	1.027	1.513	0.026
USP54	1.162	1.029	1.312	0.016
PATE1	4.492	1.228	16.433	0.023
LDHAL6A	1.309	1.049	1.634	0.017
DGKH	0.723	0.561	0.931	0.012
FAM71D	1.345	1.069	1.693	0.011
CLEC14A	0.832	0.707	0.98	0.027
FITM1	0.829	0.74	0.928	0.001
TMEM30B	0.891	0.806	0.985	0.024
C14orf174	1.187	1.021	1.381	0.026
DYX1C1	1.141	1.023	1.273	0.018
SPRED1	1.2	1.009	1.428	0.04
FSIP1	1.125	1.014	1.249	0.027
ZFPM1	0.835	0.699	0.998	0.048
C16orf82	4.023	1.234	13.115	0.021
SLC16A11	0.853	0.789	0.921	0
C18orf54	1.371	1.174	1.601	0
ZNF320	1.131	1.023	1.251	0.016
ZNF846	0.79	0.64	0.974	0.028
ZNF564	0.634	0.433	0.927	0.019
ZNF781	1.112	1.005	1.23	0.039
PRR22	0.832	0.706	0.981	0.029
TDRD5	1.171	1.078	1.273	0
IL28RA	0.904	0.828	0.987	0.024
SASS6	1.425	1.176	1.725	0
CNST	0.746	0.585	0.95	0.018
PAQR7	1.209	1.003	1.458	0.046
APCDD1L	1.174	1.051	1.312	0.004
TMPRSS6	0.876	0.817	0.939	0
WDR69	1.903	1.414	2.561	0
UBXN2A	1.95	1.379	2.756	0
CLEC4F	0.887	0.791	0.994	0.04
GPR156	1.76	1.347	2.298	0
SPATA5	1.293	1.021	1.638	0.033
BBS12	1.22	1.006	1.479	0.043
MMAA	0.756	0.622	0.918	0.005
OLIG3	1.145	1.011	1.296	0.033
TXLNB	1.134	1.021	1.259	0.019
GALNTL5	1.934	1.126	3.324	0.017
RNF133	1.261	1.003	1.584	0.047
GIMAP7	0.815	0.702	0.945	0.007
CNBD1	4.752	2.492	9.064	0
SLC30A8	1.229	1.089	1.387	0.001
SNX31	0.841	0.712	0.993	0.041
QSOX2	1.393	1.053	1.843	0.02
ZNF883	1.085	1.001	1.176	0.048
FAM46D	1.508	1.035	2.197	0.032
FAM48B2	1.462	1.068	2	0.018
C10orf91	1.22	1.111	1.34	0
GIMAP1	0.737	0.61	0.89	0.002
PSORS1C2	1.25	1.007	1.552	0.043
KCNG3	1.2	1.031	1.396	0.019
ANKRD24	0.763	0.665	0.876	0
SYNPO2	0.851	0.753	0.963	0.01
NLRP6	0.887	0.825	0.954	0.001
CLYBL	0.817	0.71	0.941	0.005
ABHD3	1.226	1.014	1.483	0.036
EIF2C3	1.321	1.064	1.64	0.012
C9orf21	1.261	1.006	1.581	0.044
ZFC3H1	1.4	1.089	1.801	0.009
C13orf39	1.469	1.157	1.866	0.002
FAM24B	1.2	1.068	1.348	0.002
ADCY4	0.814	0.699	0.947	0.008
C15orf33	0.803	0.714	0.902	0
PATL2	0.87	0.773	0.978	0.02
LDHD	0.797	0.72	0.882	0
NLRC3	0.739	0.614	0.888	0.001
DZIP1L	1.142	1.022	1.275	0.019
THAP8	1.384	1.065	1.797	0.015
FAM129C	0.8	0.687	0.933	0.004
C1orf168	0.919	0.847	0.997	0.041
TMEM201	1.508	1.196	1.902	0.001
CC2D1B	1.714	1.161	2.53	0.007
NUDT17	1.21	1.041	1.406	0.013
TXLNA	1.602	1.144	2.243	0.006
CRTC2	1.505	1.047	2.164	0.027
CREG2	1.385	1.15	1.668	0.001
TMEM17	1.475	1.131	1.923	0.004
TIGD1	1.221	1.014	1.469	0.035
C3orf67	1.128	1.014	1.255	0.026
KCTD6	1.343	1.101	1.639	0.004
OSTalpha	0.918	0.862	0.978	0.008
FBXO45	1.637	1.147	2.335	0.007
GABRR3	1.139	1.006	1.29	0.039
C17orf108	0.71	0.58	0.87	0.001
TRIM65	1.325	1.03	1.704	0.029
RDM1	1.172	1.062	1.293	0.002
ZBTB7C	0.907	0.828	0.995	0.038
FAM116A	1.648	1.119	2.428	0.011
LOC201651	0.865	0.788	0.951	0.003
C4orf46	1.444	1.16	1.798	0.001
TIGD4	1.31	1.098	1.562	0.003
C4orf34	0.719	0.606	0.854	0
TMEM192	0.795	0.656	0.963	0.019
TAPT1	0.59	0.461	0.756	0
DNAJC18	1.211	1.011	1.45	0.038
RANBP3L	0.886	0.818	0.96	0.003
C5orf27	0.919	0.876	0.965	0.001
C9orf25	1.892	1.355	2.643	0
ANKS6	1.103	1.007	1.208	0.034
CXorf61	1.154	1.048	1.27	0.004
VMA21	1.462	1.078	1.984	0.015
PAGE2	1.065	1.009	1.123	0.022
AQPEP	1.186	1.06	1.327	0.003
SLC36A1	1.502	1.215	1.857	0
MTIF3	0.743	0.556	0.993	0.045
OR7E5P	2.378	1.506	3.755	0
OR5T2	35.691	1.303	977.888	0.034
MED19	1.714	1.239	2.37	0.001
FOLH1B	0.921	0.867	0.978	0.007
ZCCHC24	0.753	0.603	0.94	0.012
ARMC3	1.336	1.137	1.569	0
UNC5B	1.232	1.078	1.408	0.002
STOX1	1.09	1.003	1.184	0.043
C10orf35	1.118	1.002	1.247	0.045
GJD4	1.723	1.276	2.328	0
RTKN2	1.176	1.066	1.296	0.001
C11orf45	1.135	1.009	1.276	0.035
OR4D5	14.96	1.21	184.879	0.035
PLAC1L	10.181	1.905	54.413	0.007
C11orf66	0.76	0.662	0.871	0
C11orf82	1.359	1.147	1.61	0
FAM194B	86.024	2.435	3039.21	0.014
SKA1	1.25	1.119	1.395	0
ZNF438	1.282	1.007	1.633	0.044
LOC220930	1.409	1.128	1.76	0.002
HNRNPA3	1.58	1.086	2.296	0.017
ZNF485	1.466	1.151	1.866	0.002
SKA3	1.249	1.108	1.408	0
AKD1	1.317	1.084	1.6	0.006
ZUFSP	1.388	1.034	1.863	0.029
C6orf170	1.202	1.045	1.384	0.01
GPR115	1.173	1.048	1.313	0.005
C6orf223	1.059	1.006	1.115	0.027
TMEM217	0.853	0.744	0.977	0.022
PI16	0.883	0.782	0.997	0.045
ZBTB12	1.174	1.019	1.353	0.026
PRPS1L1	1.259	1.035	1.532	0.021
TWISTNB	1.598	1.111	2.298	0.012
GPC2	1.191	1.036	1.368	0.014
FOXK1	1.492	1.193	1.866	0
FAM185A	0.659	0.496	0.875	0.004
GPR97	1.16	1.056	1.274	0.002
HS3ST5	1.233	1.085	1.402	0.001
RFX6	1.122	1.017	1.238	0.021
RPL23P8	1.237	1.034	1.48	0.02
SPDYA	1.28	1.054	1.553	0.013
VGLL2	1.144	1.008	1.298	0.037
CNPY4	1.369	1.068	1.756	0.013
DEFB122	19.792	3.589	109.151	0.001
ATP6V0D2	1.143	1.054	1.24	0.001
ATP6V1C2	1.369	1.04	1.803	0.025
GAS2L2	1.301	1.056	1.602	0.013
AKR7L	0.875	0.789	0.971	0.012
RNASEH1	1.615	1.178	2.214	0.003
SPESP1	1.08	1.004	1.161	0.038
IL27	0.874	0.805	0.949	0.001
HEPACAM2	1.176	1.037	1.334	0.012
EPHX4	1.181	1.057	1.32	0.003
SLC25A30	0.791	0.682	0.917	0.002
LCLAT1	1.543	1.176	2.024	0.002
C6orf167	1.312	1.128	1.526	0
FAM21C	1.471	1.036	2.089	0.031
EBF3	0.833	0.738	0.941	0.003
LASS6	1.246	1.053	1.473	0.01
C12orf72	0.796	0.663	0.955	0.014
SNX32	1.189	1.014	1.395	0.033
TTLL10	0.725	0.564	0.931	0.012
AKNAD1	1.578	1.105	2.251	0.012
TBC1D28	8.051	1.134	57.169	0.037
SLC41A1	1.191	1.033	1.372	0.016
LPCAT4	1.256	1.081	1.458	0.003
C8orf46	0.877	0.799	0.963	0.006
NAALADL2	0.852	0.778	0.933	0.001
C17orf61	0.814	0.673	0.984	0.034
TMEM86B	0.885	0.791	0.99	0.033
C19orf26	1.286	1.122	1.474	0
LOC255167	0.929	0.89	0.97	0.001
COL24A1	1.126	1.042	1.215	0.003
PDZD9	0.718	0.522	0.987	0.041
SYT14	1.219	1.066	1.393	0.004
OR4C3	201.872	2.887	14114.7	0.014
MGC87042	1.14	1.027	1.267	0.014
PTF1A	1.172	1.039	1.322	0.01
CCDC110	1.147	1.02	1.29	0.022
C11orf35	0.768	0.628	0.94	0.011
RPS2P32	1.128	1.01	1.26	0.032
SCML4	0.878	0.797	0.967	0.008
ST6GALNAC3	0.832	0.718	0.965	0.015
C15orf55	1.906	1.005	3.615	0.048
MAMDC2	0.888	0.793	0.994	0.039
KANK3	0.776	0.652	0.924	0.004
SUN3	1.164	1.007	1.344	0.04
C1orf101	0.821	0.709	0.949	0.008
RNF214	1.566	1.041	2.356	0.031
DSCR10	1.219	1.005	1.48	0.045
WFDC9	5.014	1.23	20.44	0.025
ASPM	1.204	1.073	1.351	0.002
TAS2R39	43.962	1.77	1091.75	0.021
IL4I1	1.15	1.029	1.285	0.014
PYDC1	1.163	1.033	1.309	0.012
TIPRL	1.493	1.042	2.14	0.029
SEC14L3	0.902	0.835	0.974	0.009
DKFZp686A1627	1.116	1.014	1.228	0.025
RGL4	0.871	0.762	0.997	0.045
NAP1L5	0.864	0.754	0.991	0.037
PIPSL	1.472	1.15	1.882	0.002
SSX6	1.102	1.019	1.191	0.015
C10orf125	0.82	0.711	0.945	0.006
STK32C	1.213	1.041	1.414	0.013
LOC283070	0.897	0.809	0.994	0.039
NEAT1	0.843	0.723	0.982	0.029
OR8D1	2.682	1.401	5.136	0.003
C11orf64	134.995	5.509	3307.8	0.003
PGM2L1	1.247	1.062	1.464	0.007
TTC9C	1.584	1.033	2.429	0.035
RCOR2	1.149	1.051	1.256	0.002
HARBI1	1.525	1.033	2.25	0.034
C11orf36	2.962	1.154	7.605	0.024
LOC283314	0.854	0.734	0.992	0.039
RPL13P5	1.31	1.113	1.543	0.001
ANKRD52	1.433	1.127	1.823	0.003
SPRYD4	0.74	0.607	0.902	0.003
GPR133	1.096	1.026	1.172	0.007
CLEC9A	0.869	0.769	0.982	0.024
C12orf36	1.114	1.034	1.201	0.005
GAS2L3	1.108	1.011	1.215	0.028
KSR2	1.13	1.024	1.247	0.015
C13orf29	1.158	1.043	1.287	0.006
SUGT1L1	0.741	0.628	0.874	0
SLC46A3	0.899	0.826	0.979	0.014
C14orf182	0.839	0.713	0.986	0.033
ZDHHC22	1.491	1.216	1.829	0
C14orf68	0.947	0.902	0.994	0.028
C14orf80	1.163	1.011	1.339	0.035
LOC283663	0.813	0.699	0.946	0.007
C15orf37	0.751	0.613	0.921	0.006
PLA2G4D	1.247	1.034	1.503	0.021
C16orf54	0.816	0.716	0.93	0.002
PDXDC2	0.81	0.694	0.946	0.008
TSEN54	1.376	1.088	1.741	0.008
LOC284023	1.253	1.065	1.473	0.006
C17orf44	0.635	0.529	0.761	0
FAM171A2	1.152	1.038	1.277	0.007
FLJ36000	1.253	1.118	1.406	0
SLC26A11	1.436	1.076	1.917	0.014
GDPD1	1.177	1.043	1.329	0.008
LAMA1	1.09	1.014	1.172	0.02
PRR19	1.132	1.034	1.238	0.007
MAMSTR	1.245	1.104	1.405	0
C19orf75	1.509	1.183	1.924	0.001
WDR62	1.254	1.112	1.415	0
VSTM1	1.476	1.096	1.987	0.01
SLC25A41	0.854	0.745	0.978	0.022
OR10H5	3.443	1.241	9.551	0.018
SLC25A42	0.789	0.68	0.915	0.002
LOC284440	0.786	0.621	0.996	0.046
CYP4A22	0.928	0.877	0.981	0.008
FAM102B	1.293	1.092	1.532	0.003
CYB561D1	1.323	1.07	1.635	0.01
LOC284632	1.603	1.035	2.483	0.035
LOC284661	1.372	1.087	1.731	0.008
ESPNP	0.861	0.751	0.987	0.032
RPL23AP82	1.37	1.067	1.758	0.014
LOC285074	0.743	0.581	0.951	0.018
DNAJC5G	1.268	1.077	1.493	0.004
C2orf58	0.817	0.699	0.955	0.011
PLGLA	0.867	0.795	0.945	0.001
C3orf64	1.302	1.01	1.678	0.042
LOC285205	1.626	1.213	2.178	0.001
EPHA6	1.122	1.025	1.228	0.012
HTR3E	1.532	1.158	2.027	0.003
C3orf33	1.309	1.002	1.71	0.048
LOC285370	3.011	1.014	8.936	0.047
TPRG1	0.882	0.797	0.976	0.015
CYP4V2	0.753	0.645	0.879	0
COX18	0.708	0.542	0.924	0.011
LOC285548	1.211	1.054	1.39	0.007
SH3PXD2B	1.219	1.023	1.453	0.027
NBPF22P	1.527	1.168	1.998	0.002
LOC285629	1.139	1.033	1.255	0.009
C5orf51	1.366	1.019	1.831	0.037
KIF4B	1.343	1.144	1.576	0
OR2V2	6.727	1.872	24.17	0.003
C6orf182	1.306	1.029	1.656	0.028
PRR18	0.876	0.795	0.965	0.007
TREML4	1.198	1.065	1.347	0.003
POM121L12	5.551	1.912	16.11	0.002
INTS4L1	1.187	1.01	1.396	0.037
NCRNA00174	0.785	0.647	0.953	0.014
C7orf71	1.531	1.188	1.973	0.001
EFHA2	0.898	0.813	0.993	0.035
FBXO43	1.189	1.048	1.35	0.007
LCN12	0.804	0.701	0.923	0.002
C9orf109	1.155	1.024	1.304	0.019
LOC286467	1.208	1.069	1.365	0.002
FAM133A	1.066	1.014	1.121	0.012
MAGEB18	3.211	1.64	6.287	0.001
P2RY8	0.771	0.67	0.886	0
ILDR1	1.07	1.002	1.143	0.042
LIN9	1.268	1.074	1.497	0.005
TRIM59	1.243	1.088	1.421	0.001
DHRS4L2	0.793	0.651	0.966	0.021
C14orf39	1.38	1.07	1.779	0.013
KRTAP7.1	1.493	1.053	2.116	0.024
KRTAP19.1	2.017	1.183	3.439	0.01
KRTAP19.7	201.872	2.887	14114.7	0.014
KRTAP21.1	915.935	13.197	63570.8	0.002
NLRP10	2.254	1.314	3.868	0.003
GPIHBP1	0.848	0.746	0.964	0.012
KCNK18	915.935	13.197	63570.8	0.002
OR5AP2	8.065	2.056	31.628	0.003
ANKRD13D	1.264	1.039	1.538	0.019
OR52L1	2.285	1.183	4.413	0.014
KRT79	1.47	1.188	1.821	0
LST.3TM12	0.899	0.825	0.98	0.015
FAM92B	0.744	0.569	0.973	0.031
METTL2A	1.506	1.068	2.123	0.02
CCDC137	1.547	1.237	1.935	0
C17orf51	1.149	1.006	1.313	0.041
ZNF181	0.673	0.513	0.882	0.004
ZNF546	0.772	0.604	0.988	0.039
LINGO4	0.876	0.803	0.955	0.003
FAM5C	1.088	1.006	1.176	0.034
MTMR9L	0.751	0.633	0.892	0.001
ZBTB8OS	1.291	1.016	1.64	0.037
PRSS38	1.327	1.021	1.724	0.034
FAM58B	1.58	1.123	2.223	0.009
LOC339535	1.101	1.035	1.172	0.002
SLC35E4	1.358	1.153	1.599	0
LOC339674	1.191	1.047	1.354	0.008
CCDC36	1.162	1.017	1.328	0.028
PRSS42	1.399	1.001	1.953	0.049
CCDC158	0.883	0.79	0.987	0.028
SLC6A19	1.064	1.007	1.124	0.027
TREML3	1.14	1.063	1.222	0
ABCB5	1.072	1.004	1.145	0.037
KLHL38	1.143	1.002	1.303	0.047
PABPC1L2A	1.918	1.01	3.641	0.047
CA5BP	1.376	1.072	1.766	0.012
X..6	1.165	1.067	1.272	0.001
LOC341056	1.626	1.28	2.066	0
OR2AT4	2.031	1.02	4.042	0.044
HEPHL1	1.225	1.025	1.464	0.026
C12orf70	1.154	1.008	1.321	0.039
ACSM4	4.958	2.175	11.299	0
ANKRD33	1.119	1.045	1.197	0.001
GLDN	1.113	1.043	1.188	0.001
GOLGA6A	0.872	0.789	0.965	0.008
LOC342346	0.851	0.743	0.975	0.02
PKD1L3	0.838	0.713	0.986	0.033
KRT27	0.791	0.65	0.963	0.02
SLFN12L	0.868	0.759	0.992	0.037
RSPO4	1.136	1.01	1.278	0.033
MSGN1	5.169	1.256	21.267	0.023
C2orf55	0.843	0.717	0.991	0.039
CDKL4	1.279	1.018	1.607	0.035
GPR148	60.185	2.667	1358.12	0.01
LRRIQ4	1.289	1.027	1.618	0.029
ZNF860	1.16	1.03	1.306	0.014
TMPRSS7	1.253	1.002	1.567	0.048
CD200R1L	1.987	1.034	3.819	0.039
DVWA	1.297	1.078	1.561	0.006
LOC344967	1.318	1.084	1.604	0.006
SLC10A6	0.839	0.717	0.982	0.029
HSD17B13	0.942	0.904	0.982	0.005
FBLL1	1.092	1.018	1.172	0.014
ZNF391	1.16	1.05	1.282	0.003
X14.Sep	1.17	1.075	1.273	0
SLC10A5	0.795	0.677	0.934	0.005
MURC	1.192	1.031	1.378	0.017
OR13H1	7.336	1.83	29.403	0.005
ARSH	4.003	1.742	9.202	0.001
PAR4	0.631	0.412	0.967	0.035
ACSM2B	0.934	0.876	0.996	0.038
WDR53	1.874	1.277	2.749	0.001
TPRXL	1.18	1.084	1.284	0
NUP43	1.915	1.388	2.643	0
ZNF713	1.197	1.013	1.414	0.034
DPY19L2P2	1.161	1.032	1.306	0.013
HCG26	0.84	0.735	0.96	0.01
SLCO4C1	1.058	1.002	1.117	0.041
KRT26	915.935	13.197	63570.8	0.002
DPPA3	1.845	1.095	3.108	0.021
MRPL42P5	0.847	0.742	0.967	0.014
NCRNA00099	2.28	1.036	5.018	0.041
ZBTB41	1.281	1.054	1.557	0.013
FKBP9L	1.182	1.023	1.364	0.023
GLT6D1	2.836	1.038	7.754	0.042
C17orf93	1.185	1.024	1.371	0.023
PRSS41	1.398	1.127	1.735	0.002
GSTK1	0.77	0.616	0.963	0.022
DND1	1.31	1.004	1.708	0.046
C10orf96	1.975	1.54	2.535	0
DKFZp686O24166	1.143	1.05	1.245	0.002
DKFZp779M0652	0.884	0.793	0.985	0.025
FAM111B	1.167	1.031	1.321	0.015
DNAJB13	1.117	1.004	1.244	0.043
HDDC3	0.755	0.582	0.979	0.034
SPEM1	4.018	1.614	10	0.003
ANKRD30B	1.289	1.003	1.656	0.047
TMEM205	0.723	0.582	0.898	0.003
CCDC23	1.273	1.033	1.568	0.024
MIA3	0.742	0.611	0.901	0.003
PI4KAP2	1.213	1.017	1.447	0.032
C5orf34	1.332	1.144	1.552	0
GJB7	1.164	1.011	1.341	0.034
PNPLA7	0.832	0.736	0.941	0.003
AGRN	1.273	1.078	1.502	0.004
RAB15	1.245	1.032	1.503	0.022
ENTPD8	0.883	0.807	0.966	0.007
TRIM74	0.838	0.749	0.937	0.002
CATSPER4	3.922	1.816	8.471	0.001
NCRNA00162	1.271	1.123	1.44	0
RNF148	1.201	1.009	1.43	0.039
RBMY1E	1.273	1.028	1.576	0.027
RBMY1J	1.164	1.049	1.292	0.004
KRTAP10.9	8.631	1.361	54.724	0.022
ZKSCAN4	1.326	1.046	1.682	0.02
CENPW	1.275	1.106	1.469	0.001
NPSR1	1.961	1.109	3.47	0.021
TBPL2	1.867	1.2	2.904	0.006
NSUN4	1.581	1.078	2.319	0.019
THEMIS	0.871	0.776	0.977	0.019
TMEM189	1.328	1.051	1.677	0.017
ILDR2	1.114	1.028	1.207	0.008
SLC22A25	0.894	0.832	0.96	0.002
FAM99A	0.928	0.88	0.978	0.006
GVIN1	0.838	0.735	0.955	0.008
SLC22A10	0.925	0.868	0.986	0.017
SPDYC	0.86	0.78	0.948	0.002
C12orf68	0.803	0.687	0.939	0.006
C12orf75	1.1	1.013	1.195	0.024
SETD8	1.766	1.242	2.512	0.002
RTL1	1.152	1.047	1.266	0.004
TMEM179	1.189	1.026	1.378	0.021
LOC388152	1.281	1.102	1.488	0.001
INCA1	0.812	0.701	0.942	0.006
SPDYE4	2.397	1.089	5.278	0.03
TMEM220	0.814	0.728	0.91	0
TMIGD1	1.275	1.013	1.605	0.038
LOC388387	0.807	0.71	0.917	0.001
C3P1	0.915	0.866	0.966	0.001
CLEC17A	0.822	0.681	0.993	0.042
ZNF790	0.698	0.526	0.924	0.012
HES5	0.772	0.666	0.895	0.001
TMEM82	0.918	0.859	0.98	0.011
TRNP1	1.175	1.086	1.272	0
GBP7	0.941	0.892	0.993	0.026
FLJ39739	1.358	1.126	1.638	0.001
C1orf53	0.805	0.679	0.955	0.013
OR2M1P	915.935	13.197	63570.8	0.002
C21orf34	0.876	0.791	0.969	0.01
KRTAP26.1	7.344	1.084	49.778	0.041
MFSD2B	1.137	1.008	1.282	0.037
LOC388955	1.309	1.048	1.635	0.018
FUNDC2P2	1.187	1.046	1.346	0.008
ZNF662	0.867	0.775	0.97	0.012
CDHR4	1.261	1.066	1.492	0.007
IQCF2	5.802	2.141	15.724	0.001
LOC389332	0.934	0.88	0.991	0.024
C5orf46	1.113	1.015	1.221	0.023
LIN28B	1.08	1.026	1.138	0.004
IYD	0.897	0.839	0.958	0.001
LOC389493	1.25	1.029	1.517	0.024
SPDYE8P	0.788	0.629	0.986	0.037
GTF2IRD2B	0.762	0.623	0.933	0.008
C8orf80	0.917	0.856	0.982	0.013
FLJ46321	1.131	1.016	1.259	0.024
USP27X	1.156	1.013	1.319	0.032
CSAG3	1.057	1.007	1.109	0.026
OR52I1	2.604	1.221	5.555	0.013
OR51B6	5.454	1.579	18.84	0.007
OR52E6	1.552	1.095	2.2	0.013
OR52E8	13.418	1.095	164.393	0.042
OR8H2	201.872	2.887	14114.7	0.014
OR5T3	14.96	1.21	184.879	0.035
OR5M10	1.664	1.2	2.305	0.002
GPR152	1.599	1.156	2.212	0.005
OR6M1	18.43	2.457	138.243	0.005
OR8A1	1.462	1.176	1.817	0.001
X..8	1.346	1.094	1.655	0.005
OR11H4	8.9	3.14	25.229	0
LOC390595	0.842	0.718	0.989	0.036
OR3A4	6.247	1.008	38.728	0.049
KRT39	1.15	1.004	1.318	0.044
HES3	8.667	2.732	27.491	0
OR11L1	18.605	3.163	109.437	0.001
OR2M7	201.872	2.887	14114.7	0.014
SUMO1P1	1.278	1.087	1.503	0.003
USP17L6P	27.4	2.564	292.844	0.006
ELFN1	0.871	0.81	0.937	0
ZNF321	1.191	1.062	1.336	0.003
CTXN2	1.263	1.059	1.508	0.01
NCRNA00200	1.193	1.083	1.314	0
LOC399815	1.179	1.045	1.331	0.008
LOC399959	0.832	0.747	0.928	0.001
C12orf76	1.304	1.039	1.636	0.022
C16orf88	1.733	1.222	2.458	0.002
MED11	0.752	0.578	0.979	0.034
VMAC	0.672	0.487	0.927	0.016
SH2D5	1.154	1.04	1.281	0.007
LOC400794	1.294	1.075	1.559	0.007
DEFB132	0.931	0.867	0.999	0.048
CHCHD10	0.858	0.737	0.997	0.046
LOC400940	1.508	1.176	1.932	0.001
LOC401010	1.306	1.016	1.679	0.037
C2orf66	1.318	1.015	1.711	0.039
LOC401093	0.832	0.706	0.98	0.028
LOC401127	0.82	0.687	0.978	0.027
AMTN	1.494	1.091	2.047	0.012
DKFZP686I15217	1.383	1.139	1.679	0.001
FLJ22536	1.217	1.089	1.361	0.001
GTF2IRD2P1	0.676	0.561	0.815	0
SAMD12	1.09	1.007	1.179	0.032
FLJ35024	1.179	1.045	1.329	0.007
TOMM5	1.388	1.072	1.797	0.013
GOLGA7B	1.073	1.002	1.151	0.045
MGC57346	1.139	1.016	1.276	0.025
RPL21P44	0.653	0.498	0.855	0.002
SOHLH1	1.179	1.057	1.315	0.003
IGLON5	1.124	1.028	1.228	0.01
PPAPDC2	0.814	0.682	0.97	0.022
HAPLN4	0.908	0.833	0.99	0.028
CUEDC1	1.302	1.075	1.578	0.007
C6orf201	0.838	0.72	0.975	0.022
FAM19A1	0.802	0.66	0.975	0.027
C10orf105	0.829	0.728	0.944	0.005
FAM35B	0.757	0.592	0.969	0.027
DEFB103B	1.26	1.001	1.587	0.049
C9orf103	0.758	0.633	0.907	0.002
C15orf50	0.805	0.658	0.986	0.036
VCX3B	1.159	1.043	1.288	0.006
LHX8	1.145	1.023	1.282	0.018
MXRA7	1.176	1.018	1.36	0.028
C1orf180	1.822	1.234	2.69	0.003
C4orf11	17.674	1.871	166.99	0.012
KRTAP5.6	0.834	0.733	0.949	0.006
TMEM41B	1.52	1.036	2.228	0.032
SLC22A20	1.209	1.013	1.443	0.035
KRTAP5.11	1.813	1.323	2.485	0
ALG11	1.266	1.04	1.54	0.019
C13orf37	1.374	1.073	1.76	0.012
WHAMML2	0.809	0.668	0.979	0.03
EIF2AK4	0.619	0.463	0.827	0.001
UNC13C	1.313	1.134	1.52	0
LOC440356	1.15	1.004	1.317	0.043
PLIN5	0.83	0.747	0.923	0.001
LOC440563	1.142	1.011	1.29	0.032
UQCRHL	1.335	1.059	1.683	0.014
FAM183A	1.143	1.007	1.298	0.038
PIWIL3	1.35	1.103	1.652	0.004
MIAT	0.842	0.744	0.954	0.007
ODF3B	0.809	0.684	0.958	0.014
LOC441046	1.142	1.007	1.295	0.039
C4orf47	1.276	1.112	1.464	0.001
X11.Mar	1.321	1.125	1.552	0.001
RNF216L	1.454	1.078	1.961	0.014
RP9P	1.318	1.092	1.592	0.004
AKR1B15	1.096	1.039	1.157	0.001
SUGT1P1	1.21	1.038	1.41	0.015
FAM75C1	1.157	1.011	1.325	0.034
CT45A5	1.157	1.069	1.252	0
CDNF	0.828	0.709	0.968	0.018
LOC441666	1.116	1.03	1.21	0.008
C6orf138	0.913	0.842	0.991	0.029
MCART3P	1.585	1.106	2.272	0.012
GSTM2P1	0.831	0.707	0.978	0.025
RFPL4B	1.087	1.026	1.152	0.005
LOC442459	1.513	1.117	2.05	0.007
TARP	0.826	0.733	0.931	0.002
TRIM6.TRIM34	1.6	1.227	2.085	0.001
PALM2.AKAP2	0.808	0.66	0.989	0.039
KPRP	1.214	1.052	1.4	0.008
GIMAP6	0.781	0.658	0.926	0.005
C8orf22	1.309	1.155	1.484	0
EID3	1.276	1.088	1.496	0.003
PHOSPHO2	1.373	1.099	1.716	0.005
CHAC2	1.468	1.15	1.874	0.002
BDNFOS	0.847	0.725	0.991	0.038
NCRNA00181	0.765	0.668	0.875	0
ARGFX	1.804	1.17	2.781	0.008
DUXA	1.183	1.036	1.351	0.013
CT45A6	1.299	1.123	1.502	0
CT45A1	1.125	1.049	1.206	0.001
LOC541471	1.154	1.007	1.323	0.04
FAM27A	1.143	1.039	1.258	0.006
DNAJC25	0.788	0.648	0.959	0.018
LOC554202	1.247	1.05	1.481	0.012
ASPDH	0.937	0.884	0.993	0.028
CLLU1	0.772	0.632	0.943	0.011
DUSP5P	1.162	1.062	1.271	0.001
C1orf133	0.851	0.745	0.971	0.017
UBE2MP1	1.508	1.096	2.073	0.012
LOC606724	0.879	0.779	0.991	0.036
CTXN3	2.259	1.108	4.603	0.025
LOC619207	0.89	0.794	0.999	0.047
MBOAT4	1.123	1.032	1.222	0.007
SNORA4	0.073	0.006	0.941	0.045
RPL31P11	1.218	1.027	1.446	0.024
ACOT6	0.838	0.732	0.959	0.01
ECSCR	0.837	0.709	0.988	0.035
FAM75A2	1.308	1.033	1.658	0.026
LOC642852	1.211	1.018	1.44	0.03
LOC642929	3.305	1.692	6.453	0
LOC643387	1.83	1.315	2.548	0
PGA4	1.624	1.334	1.978	0
CBLN3	0.862	0.758	0.98	0.023
LOC643923	1.734	1.025	2.936	0.04
ZCCHC18	0.835	0.709	0.984	0.031
DEFB131	56.057	10.158	309.364	0
TMEM30C	8.16	1.966	33.858	0.004
LOC644936	1.408	1.141	1.738	0.001
GAGE2B	1.144	1.087	1.203	0
GAGE13	1.193	1.047	1.36	0.008
LOC645166	1.192	1.085	1.309	0
GGT8P	1.228	1.079	1.399	0.002
ARRDC5	0.826	0.686	0.995	0.044
C14orf34	1.309	1.099	1.559	0.003
PABPC1L2B	2.066	1.35	3.161	0.001
C22orf45	0.89	0.811	0.976	0.014
RAET1K	1.294	1.106	1.514	0.001
SBK2	1.419	1.141	1.764	0.002
LOC646762	1.393	1.083	1.792	0.01
ZAR1L	1.514	1.064	2.155	0.021
LOC646851	1.181	1.063	1.313	0.002
PA2G4P4	1.551	1.117	2.152	0.009
SERPINE3	1.423	1.033	1.961	0.031
LOC647946	1.103	1.012	1.203	0.026
ANXA8	1.075	1.005	1.149	0.034
NBPF6	1.732	1.398	2.145	0
ABCC6P1	0.869	0.792	0.954	0.003
GSTTP2	4.603	1.403	15.104	0.012
GPR89A	1.467	1.039	2.073	0.03
FAM23A	1.189	1.025	1.38	0.022
ZG16	0.93	0.873	0.99	0.023
FAM72B	1.349	1.177	1.546	0
SNORA75	2.375	1.01	5.587	0.047
LOC654342	1.112	1.001	1.235	0.048
LRTM2	1.512	1.155	1.978	0.003
ZNF826	1.102	1.007	1.207	0.034
SCARNA7	0.751	0.637	0.885	0.001
SCARNA17	0.794	0.683	0.923	0.003
SNORA58	57.408	6.226	529.312	0
SNORD94	0.538	0.339	0.854	0.009
LOC723809	1.091	1.013	1.175	0.021
INS.IGF2	0.933	0.888	0.981	0.007
SNHG4	1.306	1.135	1.504	0
FAM75A3	1.917	1.359	2.704	0
GOLGA6L6	1.916	1.182	3.105	0.008
FAM75A5	2.386	1.382	4.119	0.002
RHOXF2B	1.082	1.019	1.148	0.01
ZBTB8B	1.506	1.163	1.949	0.002
FAM22A	0.864	0.753	0.991	0.037
FAM22D	0.833	0.704	0.985	0.033
TSPY3	1.132	1.059	1.209	0
FAM157A	1.173	1.008	1.366	0.039
MAGEA9B	1.11	1.013	1.215	0.025
D2HGDH	0.692	0.541	0.885	0.003
KRTAP19.8	7.034	1.06	46.656	0.043
NXF2B	1.279	1.036	1.577	0.022
TSPY4	1.192	1.081	1.315	0
CSAG2	1.058	1.001	1.12	0.048
C13orf38	1.237	1.088	1.406	0.001
HULC	0.913	0.854	0.976	0.008
PABPC1P2	1.456	1.078	1.966	0.014
FAM72D	1.253	1.11	1.415	0
LOC728855	1.252	1.027	1.525	0.026
CT45A2	1.208	1.042	1.4	0.012
LOC728989	0.828	0.736	0.931	0.002
ZNF286B	1.186	1.006	1.398	0.042
[truncated: 2,609 more rows]
