# Supplementary material for: LPCAT1 and MRPL9 Promote Hepatocellular Carcinoma Progression via AKT Phosphorylation and Define a Mitochondrial Prognostic Model
Source: Cancers (Basel). 2026 Apr 2;18(7):1144. doi: 10.3390/cancers18071144 (PMC13072332; doi:10.3390/cancers18071144)
Supplement: Supplementary file 1 [file cancers-18-01144-s001.zip › Table S2.xlsx]

## Sheet: Table S2
gene symbol	HR	L95CI	H95CI	pvalue
FLJ45340	0.5	0.289	0.866	0.013
PCDHGA10	0.525	0.333	0.828	0.006
PDILT	47.979	1.82	1264.86	0.02
ADM	1.365	1.025	1.818	0.033
ORM1	0.809	0.674	0.972	0.024
STK10	0.393	0.201	0.77	0.006
RPL7A	1.971	1.284	3.024	0.002
TMED5	1.822	1.003	3.308	0.049
RNF41	2.746	1.129	6.681	0.026
PPP1CA	1.976	1.119	3.489	0.019
CEP120	0.46	0.213	0.995	0.049
HERC1	0.404	0.184	0.888	0.024
THPO	2.57	1.41	4.686	0.002
DNAJC9	1.98	1.169	3.354	0.011
RARG	0.496	0.26	0.949	0.034
ATF1	2.065	1.031	4.134	0.041
SNORD4B	1.56	1.002	2.428	0.049
ZNF484	0.299	0.094	0.947	0.04
STOML2	2.338	1.387	3.941	0.001
PTCH2	0.198	0.058	0.672	0.009
RP9	2.778	1.386	5.568	0.004
MCOLN1	0.5	0.253	0.986	0.045
CDKN2AIPNL	1.791	1.117	2.872	0.016
PPP1R16B	0.407	0.19	0.872	0.021
RECQL4	1.739	1.243	2.433	0.001
GCNT3	1.406	1.097	1.803	0.007
ACACB	0.596	0.381	0.933	0.024
AMOTL2	0.584	0.374	0.912	0.018
FAAH	0.602	0.416	0.871	0.007
MIR548AA1	0.719	0.548	0.944	0.018
C16orf3	0.199	0.047	0.853	0.03
TCOF1	2.088	1.186	3.676	0.011
C14orf2	1.818	1.025	3.222	0.041
CCDC86	3.113	1.785	5.43	0
GRID1	0.305	0.094	0.991	0.048
FGD4	0.422	0.241	0.739	0.003
MRPS18A	1.736	1.069	2.819	0.026
WHSC1	1.658	1.004	2.738	0.048
RACGAP1	1.828	1.253	2.669	0.002
RGS16	0.718	0.535	0.963	0.027
PAX6	3.786	1.428	10.038	0.007
ARF3	2.098	1.08	4.073	0.029
MICAL3	0.56	0.321	0.979	0.042
COL15A1	0.695	0.519	0.932	0.015
C20orf177	1.944	1.18	3.204	0.009
ARMC1	1.889	1.091	3.269	0.023
HOOK3	0.484	0.262	0.894	0.02
EFCAB3	2.414	1.099	5.299	0.028
GAL3ST1	1.31	1.028	1.67	0.029
SNHG7	1.576	1.151	2.156	0.004
CALCRL	0.64	0.462	0.888	0.008
C3orf23	1.808	1.04	3.142	0.036
PIK3C2B	0.548	0.304	0.988	0.045
MAML2	0.257	0.097	0.684	0.006
CIB2	1.764	1.21	2.572	0.003
MRPS22	4.506	1.922	10.56	0.001
CYP27A1	0.735	0.542	0.999	0.049
CKAP2	2.081	1.319	3.284	0.002
CDK1	2.194	1.499	3.212	0
PNCK	1.633	1.083	2.463	0.019
PTS	0.512	0.287	0.914	0.024
ARF4	1.903	1.056	3.43	0.032
PLEKHG1	0.361	0.186	0.7	0.003
LYRM4	1.777	1.143	2.763	0.011
CCDC80	0.75	0.597	0.943	0.014
NIT2	0.455	0.234	0.887	0.021
PATL2	0.388	0.21	0.718	0.003
PCDHGA1	0.479	0.304	0.754	0.001
FUT2	1.535	1.017	2.316	0.041
CFHR2	0.779	0.666	0.912	0.002
MC1R	0.392	0.215	0.718	0.002
POLR3K	1.856	1.109	3.108	0.019
TMEM109	2.473	1.337	4.575	0.004
TMCC1	1.671	1.112	2.511	0.014
NAP1L4	4.665	2.242	9.707	0
H2AFV	2.774	1.546	4.978	0.001
HTATSF1	1.926	1.116	3.325	0.019
JMJD7	0.26	0.123	0.546	0
LMO2	0.532	0.349	0.811	0.003
LUZP6	2.067	1.088	3.925	0.026
SKA3	3.367	2.006	5.652	0
B4GALT2	1.681	1.083	2.609	0.021
UPK1A	2.371	1.277	4.402	0.006
LBR	1.701	1.024	2.826	0.04
ATXN7	0.397	0.187	0.844	0.016
RNF165	0.076	0.011	0.513	0.008
NR5A1	6.682	1.432	31.178	0.016
C7orf68	1.749	1.343	2.277	0
RPL21	1.922	1.28	2.886	0.002
PITPNM3	0.024	0.001	0.414	0.01
GLRX3	1.977	1.155	3.386	0.013
SNRK	0.358	0.168	0.767	0.008
ANKRD42	0.211	0.064	0.693	0.01
EIF4E2	2.769	1.278	6.002	0.01
NOP16	2.255	1.371	3.711	0.001
CLIC1	1.939	1.363	2.757	0
EIF6	2.737	1.512	4.957	0.001
GPC5	1.764	1.207	2.577	0.003
SUPT3H	1.882	1.04	3.404	0.037
TAF9	3.14	1.745	5.651	0
SLC5A4	0.14	0.033	0.594	0.008
CCDC152	0.695	0.517	0.933	0.016
DCTPP1	1.822	1.174	2.826	0.007
SLC13A5	0.843	0.714	0.996	0.045
SELL	0.587	0.373	0.925	0.021
MIR1244.1	1.873	1.26	2.785	0.002
C20orf160	0.265	0.114	0.618	0.002
FAM60A	1.674	1.052	2.662	0.03
CYP2D7P1	0.795	0.633	0.998	0.048
IFIT1	0.685	0.529	0.887	0.004
SND1	3.918	1.852	8.286	0
SRXN1	1.441	1.093	1.901	0.01
PLEKHA8P1	2.231	1.012	4.918	0.047
EBP	1.535	1.046	2.252	0.028
C13orf31	0.446	0.246	0.809	0.008
NXN	0.638	0.423	0.961	0.031
DNMT3A	2.033	1.265	3.269	0.003
RGS11	0.298	0.123	0.723	0.007
LTV1	2.002	1.132	3.541	0.017
EXOSC8	1.79	1.03	3.11	0.039
NDUFA12	2.866	1.556	5.279	0.001
KIAA0040	0.429	0.265	0.694	0.001
FAM72A	4.911	1.471	16.394	0.01
CHMP4B	1.906	1.058	3.434	0.032
DDN	70.537	11.935	416.893	0
B3GNT1	3.199	1.843	5.55	0
C13orf29	1.61	1.064	2.435	0.024
UGT2B28	2	1.048	3.814	0.035
BCAP31	1.746	1.102	2.768	0.018
COPS8	2.49	1.069	5.803	0.035
METTL23	2.013	1.17	3.463	0.012
RNF216	2.182	1.1	4.327	0.026
MCOLN2	0.433	0.205	0.915	0.028
TMEM41A	3.743	1.876	7.466	0
LRRC56	0.213	0.058	0.781	0.02
C3orf75	2.911	1.367	6.198	0.006
HDDC3	2.079	1.099	3.932	0.024
RPS12	1.631	1.118	2.38	0.011
PDE8A	0.462	0.23	0.93	0.031
AQP10	1.771	1.172	2.675	0.007
MRAS	0.613	0.407	0.923	0.019
DPT	0.737	0.544	0.997	0.047
NDUFB5	3.052	1.503	6.196	0.002
AP1G2	0.622	0.414	0.936	0.023
TFDP2	2.165	1.017	4.611	0.045
KIF21A	2	1.102	3.628	0.023
ACYP2	0.492	0.275	0.883	0.017
KRTAP5.9	0.079	0.007	0.914	0.042
OLFM2	0.691	0.548	0.872	0.002
PSMG3	1.511	1.014	2.253	0.043
GVINP1	0.305	0.104	0.897	0.031
PRKCH	0.392	0.219	0.701	0.002
ZNF154	0.252	0.076	0.833	0.024
BAK1	1.744	1.224	2.486	0.002
GALK2	2.18	1.091	4.358	0.027
EDN1	0.451	0.238	0.852	0.014
PEAR1	0.318	0.15	0.674	0.003
PPIB	1.79	1.01	3.171	0.046
SERPINA7	0.856	0.737	0.995	0.042
MIR3687	1.356	1.065	1.725	0.013
EGF	1.873	1.205	2.91	0.005
FAM160B2	0.477	0.268	0.852	0.012
IDI2	1.917	1.183	3.109	0.008
GDPD2	4.38	1.815	10.57	0.001
ANKRD33B	0.034	0.003	0.362	0.005
CYCS	1.908	1.191	3.056	0.007
SH2D5	4.337	1.12	16.798	0.034
COIL	2.66	1.335	5.297	0.005
RPUSD4	3.719	1.783	7.758	0
VEGFC	0.538	0.32	0.903	0.019
FAS.AS1	0.021	0	0.915	0.045
ZNF684	0.344	0.201	0.59	0
ACPT	2.009	1.148	3.514	0.015
FAM46A	0.613	0.39	0.963	0.034
USP22	1.594	1.007	2.522	0.047
ANO8	0.482	0.265	0.875	0.017
AADAC	0.804	0.651	0.993	0.043
CAMK1D	0.417	0.251	0.695	0.001
TTBK2	0.353	0.132	0.947	0.039
SLC24A2	27415.8	1.791	4.19609e+08	0.038
ACSM2B	0.737	0.614	0.885	0.001
LCA5	0.118	0.02	0.706	0.019
NPM1	2.343	1.504	3.651	0
PLEKHF1	0.669	0.468	0.957	0.028
PTPRB	0.369	0.212	0.643	0
POGZ	0.453	0.266	0.773	0.004
MKI67	1.853	1.28	2.682	0.001
DPP9	0.461	0.238	0.893	0.022
LRPPRC	4.001	2.141	7.478	0
VDAC2	2.594	1.567	4.292	0
MORF4L1	2.451	1.309	4.588	0.005
CCL20	1.234	1.049	1.453	0.011
DDIT4	1.279	1.02	1.604	0.033
TYMP	0.753	0.578	0.981	0.036
CYBRD1	0.585	0.42	0.815	0.002
COPS6	2.393	1.476	3.879	0
PPP1R3B	0.64	0.468	0.873	0.005
ZC3H15	3.772	1.61	8.836	0.002
ZNF546	0.164	0.047	0.57	0.004
TTLL6	2.469	1.293	4.716	0.006
WDR4	2.935	1.623	5.308	0
KLKB1	0.687	0.534	0.884	0.004
FAM198B	0.691	0.482	0.991	0.044
DCHS1	0.333	0.131	0.845	0.021
PARG	2.799	1.014	7.725	0.047
LDHAL6B	0.014	0	0.665	0.03
GBA3	0.799	0.661	0.965	0.02
ST13	2.14	1.056	4.335	0.035
COPG	2.743	1.207	6.233	0.016
IER2	0.535	0.351	0.815	0.004
JMJD7.PLA2G4B	0.47	0.272	0.812	0.007
PIGU	2.175	1.351	3.501	0.001
FGD2	0.55	0.345	0.874	0.011
DNM3OS	0.28	0.09	0.873	0.028
FBLN5	0.73	0.558	0.956	0.022
FHOD1	0.499	0.295	0.845	0.01
MIR3936	0.565	0.334	0.956	0.033
RPL38	1.9	1.297	2.784	0.001
IKBKB	0.314	0.168	0.584	0
PTPN4	0.217	0.074	0.634	0.005
MIR3202.2	0.006	0	0.861	0.043
YBX1	1.986	1.285	3.069	0.002
TOMM70A	4.038	1.747	9.334	0.001
ZNF763	0.305	0.126	0.737	0.008
SF3A3	2.308	1.242	4.288	0.008
FKBP1A	2.542	1.448	4.464	0.001
NDUFB2	1.812	1.071	3.066	0.027
RPL37	1.776	1.144	2.758	0.01
GPR182	0.105	0.02	0.563	0.008
MFSD5	3.089	1.622	5.885	0.001
PGD	1.706	1.236	2.356	0.001
NOP14	2.292	1.223	4.295	0.01
GMPPA	2.072	1.066	4.027	0.032
SYN3	2.15	1.156	3.998	0.016
C9orf119	1.864	1.121	3.099	0.016
RFT1	5.316	2.337	12.093	0
FAM194A	7.149	1.433	35.659	0.016
YIPF2	2.021	1.089	3.748	0.026
H2AFY2	1.352	1.024	1.786	0.033
HRASLS5	20.048	2.332	172.327	0.006
PRKAG1	2.503	1.113	5.63	0.027
NEAT1	0.686	0.531	0.888	0.004
NBPF24	0.131	0.02	0.842	0.032
SEC16B	0.695	0.505	0.958	0.026
CIAPIN1	2.434	1.181	5.018	0.016
FKBP15	0.467	0.221	0.988	0.047
SIGMAR1	1.576	1.004	2.472	0.048
SNED1	0.407	0.221	0.752	0.004
ZNF234	0.376	0.169	0.834	0.016
URB1	2.11	1.066	4.175	0.032
LRR1	2.03	1.048	3.932	0.036
EIF3E	1.762	1.213	2.56	0.003
IFIH1	0.536	0.323	0.89	0.016
TAL1	0.224	0.073	0.685	0.009
URM1	2.456	1.344	4.49	0.003
MYO10	0.407	0.174	0.949	0.037
TROAP	2.004	1.455	2.761	0
CKAP4	1.652	1.182	2.31	0.003
CHCHD8	2.624	1.291	5.334	0.008
FOXQ1	1.281	1.045	1.57	0.017
FHL2	0.672	0.502	0.9	0.008
LIN9	2.032	1.004	4.11	0.049
SNORD103A	1876.63	1.342	2.62447e+06	0.041
CENPM	1.767	1.341	2.329	0
SCYL3	0.387	0.186	0.806	0.011
PLA2G5	0.563	0.329	0.963	0.036
USP39	3.001	1.411	6.381	0.004
CLEC10A	0.668	0.449	0.994	0.047
METTL21B	2.236	1.136	4.398	0.02
C1orf144	1.927	1.147	3.238	0.013
HLA.B	0.668	0.506	0.883	0.005
USP10	2.213	1.027	4.766	0.043
PDXDC2P	0.56	0.374	0.838	0.005
HDAC6	0.619	0.387	0.99	0.045
C16orf92	6.179	1.104	34.563	0.038
ZNF718	1.691	1.081	2.645	0.021
TMUB1	1.625	1.067	2.477	0.024
KCND1	0.122	0.026	0.572	0.008
IMPDH2	2.412	1.568	3.71	0
RPL5	2.765	1.618	4.724	0
SLC39A4	1.352	1.083	1.688	0.008
PAFAH1B3	1.378	1.053	1.803	0.02
ZBTB37	0.221	0.082	0.597	0.003
TRMT61B	2.516	1.055	6.003	0.038
B3GAT1	0.269	0.09	0.81	0.02
C18orf19	3.912	2.021	7.571	0
OST4	2.745	1.365	5.52	0.005
ZNF680	0.558	0.318	0.977	0.041
SELT	3.012	1.282	7.075	0.011
ACBD6	1.959	1.177	3.26	0.01
C19orf48	1.883	1.293	2.742	0.001
MIA3	0.574	0.337	0.977	0.041
WDR43	3.904	1.993	7.647	0
C18orf56	1.932	1.259	2.963	0.003
KIAA1370	0.356	0.185	0.685	0.002
PTMA	3.07	1.65	5.713	0
CRNKL1	2.095	1.018	4.312	0.045
RTP4	0.484	0.341	0.687	0
PCBP2	6.233	3.027	12.837	0
UTY	0.661	0.441	0.989	0.044
C3orf26	3.463	2.096	5.722	0
ACADL	0.551	0.419	0.724	0
CASC1	0.019	0	0.854	0.041
ATAD2	1.488	1.065	2.078	0.02
EEF2	2.111	1.174	3.797	0.013
POLA2	1.895	1.103	3.253	0.021
APOBEC3H	0.428	0.216	0.85	0.015
UBE2V2	1.851	1.129	3.035	0.015
GEMIN5	2.745	1.095	6.883	0.031
SYNGR2	1.824	1.176	2.828	0.007
DOCK8	0.572	0.354	0.923	0.022
PHB	4.532	2.477	8.291	0
BZW1	3.146	1.496	6.614	0.003
FAM111A	0.502	0.291	0.868	0.014
DSTNP2	2.531	1.435	4.463	0.001
FAM71F2	0.355	0.15	0.837	0.018
GNG11	0.689	0.481	0.987	0.042
NIPA1	1.974	1.11	3.51	0.021
DYNC1LI1	2.42	1.162	5.039	0.018
SELRC1	2.055	1.191	3.545	0.01
SNORD80	1.565	1.076	2.277	0.019
CFHR4	0.73	0.6	0.887	0.002
HSF2BP	3.584	1.631	7.877	0.001
VIP	0.248	0.086	0.714	0.01
MELK	1.74	1.239	2.443	0.001
LETM1	2.116	1.073	4.172	0.03
PCDHGA9	0.528	0.333	0.838	0.007
NAA20	1.926	1.041	3.564	0.037
DPY19L4	1.914	1.016	3.607	0.045
ZBTB7C	0.089	0.02	0.4	0.002
DARS	3.554	1.648	7.667	0.001
RAD51	2.059	1.383	3.065	0
ALKBH2	1.781	1.067	2.972	0.027
DCN	0.846	0.735	0.972	0.018
SELK	2.132	1.169	3.889	0.014
TNXB	0.371	0.183	0.753	0.006
DLL1	0.333	0.179	0.618	0.001
EXOSC2	2.554	1.235	5.28	0.011
TMEM173	0.586	0.394	0.872	0.008
SNX4	4.087	1.706	9.792	0.002
CES2	0.789	0.641	0.971	0.026
NKIRAS2	1.876	1.043	3.375	0.036
MIR1244.3	1.873	1.26	2.785	0.002
ECM1	0.665	0.46	0.961	0.03
ATP5A1	2.379	1.328	4.26	0.004
PNPLA7	0.546	0.34	0.876	0.012
EIF3CL	4.814	1.383	16.76	0.014
ZFP90	0.464	0.217	0.994	0.048
NPDC1	0.572	0.393	0.831	0.003
JMJD5	0.553	0.362	0.846	0.006
HSP90AB1	1.556	1.02	2.374	0.04
GPD1	0.796	0.634	0.999	0.049
RHEB	2.58	1.329	5.01	0.005
COBRA1	2.212	1.241	3.944	0.007
C5	0.761	0.583	0.992	0.044
ADAMTSL2	0.677	0.508	0.902	0.008
GGCT	3.103	1.883	5.113	0
FYN	0.373	0.228	0.611	0
C8A	0.783	0.644	0.953	0.014
SMN1	2.367	1.221	4.592	0.011
ACAT2	1.818	1.229	2.689	0.003
RRM2	2.089	1.503	2.904	0
SYTL4	0.535	0.328	0.874	0.012
LPAR6	0.566	0.393	0.815	0.002
MED20	2.107	1.099	4.04	0.025
MTMR7	2.037	1.467	2.829	0
RPS15	1.697	1.078	2.67	0.022
CBX3	3.01	1.623	5.58	0
C1orf86	1.457	1.038	2.045	0.03
ZNRD1	1.697	1.058	2.724	0.028
C17orf89	1.594	1.069	2.377	0.022
MAVS	2.024	1.106	3.705	0.022
REEP5	0.509	0.263	0.982	0.044
DAB2IP	0.621	0.392	0.985	0.043
EIF3J	4.642	2.032	10.603	0
MCM8	1.619	1.056	2.483	0.027
LONP2	0.602	0.387	0.935	0.024
MMP19	0.637	0.414	0.981	0.041
CCDC34	2.441	1.562	3.816	0
SAE1	2.027	1.26	3.259	0.004
TUBA1B	1.734	1.212	2.479	0.003
GCN1L1	2.102	1.042	4.241	0.038
NR4A1	0.756	0.589	0.97	0.028
AKR1C3	1.887	1.332	2.672	0
ABCA2	0.572	0.365	0.894	0.014
SHMT1	0.707	0.546	0.915	0.009
PARS2	2.093	1.003	4.368	0.049
PPP1R14B	1.503	1.069	2.112	0.019
NLE1	2.923	1.843	4.634	0
COL23A1	0.136	0.035	0.522	0.004
PFKFB1	0.756	0.608	0.941	0.012
ESF1	2.621	1.409	4.875	0.002
HLA.J	0.405	0.194	0.845	0.016
TTLL4	1.626	1.118	2.365	0.011
RBMS3	0.353	0.125	0.992	0.048
TRIM28	2.096	1.251	3.513	0.005
BTF3	2.8	1.549	5.064	0.001
ESR1	0.211	0.094	0.472	0
CD40LG	0.429	0.195	0.943	0.035
DEK	1.681	1.037	2.725	0.035
SNORD103B	1876.63	1.342	2.62447e+06	0.041
TRAF6	0.204	0.057	0.732	0.015
ARHGEF10	0.283	0.114	0.707	0.007
NCL	6.258	3.186	12.293	0
RNF121	2.041	1.038	4.012	0.039
TAF12	2.733	1.447	5.162	0.002
UPK3A	1.278	1.066	1.532	0.008
ZSWIM6	0.383	0.217	0.676	0.001
CCT2	2.009	1.461	2.763	0
WDR96	0.097	0.015	0.621	0.014
SPAG17	2.311	1.077	4.962	0.032
FSTL4	1.813	1.034	3.178	0.038
IFI16	0.685	0.497	0.943	0.02
NAPA	0.35	0.166	0.738	0.006
SH3BP2	0.524	0.338	0.812	0.004
CARD11	0.385	0.185	0.803	0.011
MRPS18B	1.648	1.069	2.541	0.024
STAMBP	4.562	1.639	12.702	0.004
UBASH3A	0.395	0.164	0.949	0.038
TIMM17B	2.118	1.242	3.613	0.006
C13orf38.SOHLH2	1.34	1.007	1.782	0.045
ACP1	4.566	2.115	9.859	0
FAM149A	0.513	0.333	0.792	0.003
PFDN5	2.157	1.186	3.924	0.012
MAP3K14	0.471	0.268	0.828	0.009
COMMD6	1.94	1.135	3.316	0.015
DDX18	2.416	1.26	4.632	0.008
ARSJ	0.353	0.158	0.79	0.011
TMED2	2.791	1.489	5.231	0.001
ZCCHC17	2.083	1.101	3.94	0.024
RNPC3	0.58	0.376	0.895	0.014
MIR3940	1.763	1.044	2.978	0.034
CENPF	1.737	1.21	2.493	0.003
ZFP1	0.342	0.164	0.71	0.004
NOTCH1	0.418	0.222	0.788	0.007
NR0B1	1.59	1.194	2.117	0.002
KIAA1324	2.782	1.378	5.618	0.004
CCDC72	1.952	1.138	3.349	0.015
SNHG6	1.524	1.127	2.061	0.006
PABPC4	2.403	1.351	4.273	0.003
GABBR1	0.472	0.295	0.754	0.002
FAM20A	0.527	0.355	0.78	0.001
ZMAT1	0.512	0.354	0.741	0
UXS1	2.348	1.292	4.268	0.005
PCOLCE2	1.282	1.015	1.621	0.037
TDO2	0.813	0.696	0.95	0.009
VIL1	1.237	1.029	1.487	0.023
PIGT	1.88	1.099	3.214	0.021
LRRC27	0.343	0.154	0.761	0.009
IGF2BP1	1.441	1.153	1.801	0.001
LIN7C	0.33	0.119	0.912	0.033
CHRAC1	1.919	1.12	3.289	0.018
JPH4	0.039	0.003	0.495	0.012
HNRNPM	3.223	1.557	6.671	0.002
PARL	2.305	1.216	4.369	0.011
PCDHGA8	0.578	0.365	0.917	0.02
WDR52	0.458	0.224	0.938	0.033
NR3C1	0.488	0.243	0.982	0.044
TRA2B	3.447	1.444	8.228	0.005
SEMA6D	0.234	0.089	0.609	0.003
KLHL20	0.324	0.177	0.592	0
TTC39B	0.363	0.183	0.72	0.004
CLEC1A	0.363	0.158	0.835	0.017
NMNAT1	3.407	1.426	8.137	0.006
MYL5	0.582	0.357	0.948	0.03
ZRANB3	2.91	1.208	7.01	0.017
DDX60L	0.302	0.167	0.547	0
ITGA3	0.558	0.328	0.949	0.031
PDIA3	1.798	1.032	3.133	0.038
C4BPA	0.821	0.695	0.97	0.021
ACO2	2.137	1.053	4.334	0.035
COL6A4P2	0.013	0	0.954	0.048
MRPS17	1.685	1.064	2.669	0.026
C11orf86	12.117	5.349	27.45	0
ORC5	2.227	1.082	4.583	0.03
PBLD	0.757	0.573	0.999	0.049
UBAP2	2.028	1.095	3.759	0.025
KARS	2.002	1.061	3.781	0.032
RNF138	2.418	1.067	5.478	0.034
FBXO22OS	2.251	1.23	4.12	0.009
GCKR	0.791	0.633	0.987	0.038
EIF3L	1.855	1.134	3.034	0.014
IMMT	3.474	1.758	6.866	0
ILKAP	2.588	1.237	5.415	0.012
RPRM	3.037	1.206	7.653	0.018
MIR611	2.248	1.186	4.262	0.013
CORO1C	1.949	1.237	3.073	0.004
SLC27A1	0.383	0.216	0.681	0.001
CES3	0.733	0.569	0.943	0.016
PRELP	0.667	0.475	0.937	0.019
GPD2	1.659	1.019	2.702	0.042
MIR3198.2	1.552	1.037	2.325	0.033
NCRNA00188	1.782	1.256	2.528	0.001
IKBIP	2.184	1.312	3.635	0.003
AP4M1	1.859	1.014	3.408	0.045
C1orf135	3.705	1.654	8.301	0.001
DYRK1A	0.363	0.165	0.798	0.012
FAM99A	0.66	0.514	0.849	0.001
SP8	1.538	1.027	2.303	0.037
SNRPB	2.293	1.535	3.424	0
AUP1	1.902	1.131	3.197	0.015
TMEM147	1.915	1.116	3.288	0.018
TUSC2	2.242	1.291	3.894	0.004
SSB	3.199	1.713	5.975	0
IER3IP1	3.725	1.835	7.561	0
PGP	1.926	1.175	3.157	0.009
NHP2L1	2.53	1.428	4.482	0.001
EEF1B2	2.83	1.842	4.347	0
PSMA4	2.85	1.406	5.776	0.004
SEPHS1	2.77	1.682	4.562	0
DDX10	3.294	1.379	7.871	0.007
CADM1	0.654	0.498	0.858	0.002
WDHD1	2.319	1.296	4.149	0.005
PARVG	0.704	0.513	0.965	0.029
THOC4	2.235	1.551	3.22	0
C12orf34	1.987	1.358	2.907	0
MUL1	2.58	1.277	5.211	0.008
CLSPN	2.004	1.118	3.589	0.019
GABPB2	0.4	0.195	0.819	0.012
HSD17B13	0.855	0.743	0.984	0.029
HLA.DOA	0.707	0.507	0.986	0.041
LAS1L	2.033	1.023	4.041	0.043
ABCA8	0.745	0.581	0.956	0.02
MIR122	0.537	0.288	0.999	0.049
USP14	2.297	1.197	4.406	0.012
TSC2	0.533	0.309	0.922	0.024
CSF3	1.916	1.148	3.198	0.013
C12orf61	6.765	1.393	32.845	0.018
UTP20	2.994	1.352	6.634	0.007
MRPL12	1.864	1.205	2.884	0.005
DDX26B	0.414	0.218	0.787	0.007
FMO3	0.707	0.595	0.84	0
DMD	0.607	0.407	0.906	0.015
TIMM9	3.175	1.739	5.797	0
KDM1A	2.214	1.227	3.994	0.008
TDGF1	0.722	0.53	0.983	0.039
SLC28A1	0.681	0.539	0.86	0.001
IFIT3	0.618	0.429	0.891	0.01
ZNF23	0.342	0.167	0.7	0.003
RRS1	1.664	1.167	2.37	0.005
DIRAS2	1.877	1.18	2.985	0.008
PGLS	1.724	1.012	2.936	0.045
AP1M1	2.684	1.408	5.118	0.003
DTWD2	0.385	0.151	0.984	0.046
MRPS30	2.139	1.07	4.275	0.031
BOD1	4.008	1.929	8.331	0
IL12A	2.926	1.26	6.794	0.013
COL6A4P1	3.14	1.125	8.763	0.029
MBL2	0.741	0.61	0.899	0.002
TAF15	2.329	1.057	5.133	0.036
ACTL6A	2.751	1.434	5.277	0.002
CDK4	2.622	1.687	4.074	0
LRP4	1.961	1.341	2.869	0.001
PDGFRA	0.643	0.452	0.915	0.014
HECW2	0.196	0.087	0.442	0
NUMA1	0.507	0.266	0.967	0.039
FLYWCH1	0.54	0.3	0.973	0.04
MAPK8IP3	0.614	0.398	0.949	0.028
IRAK1	1.627	1.109	2.385	0.013
GNAZ	1.471	1.103	1.961	0.009
P4HB	1.799	1.005	3.221	0.048
ZNF559	0.489	0.279	0.857	0.013
DYRK3	0.402	0.219	0.738	0.003
ARHGAP11A	2.286	1.441	3.626	0
COQ5	2.171	1.004	4.693	0.049
KIAA0430	0.331	0.147	0.745	0.008
TDRKH	1.775	1.051	2.999	0.032
RPL4	3.134	1.898	5.173	0
C8G	0.766	0.618	0.95	0.015
LRRC33	0.447	0.235	0.848	0.014
TNFSF14	0.734	0.605	0.891	0.002
MEST	1.623	1.109	2.378	0.013
FUCA2	3.102	1.821	5.284	0
MYOZ3	0.016	0	0.709	0.032
UBL7	2.264	1.214	4.222	0.01
GALNTL4	0.611	0.421	0.886	0.009
TRIL	0.21	0.045	0.966	0.045
C16orf86	0.378	0.176	0.811	0.013
PRKCA	1.726	1.016	2.932	0.043
EFCAB4B	0.144	0.023	0.903	0.039
TMX2	2.482	1.236	4.983	0.011
COL6A1	0.682	0.52	0.893	0.006
CH25H	0.551	0.337	0.9	0.017
CDC26	1.981	1.138	3.448	0.016
FLT3LG	0.431	0.253	0.736	0.002
ENDOD1	0.551	0.324	0.937	0.028
NTAN1	0.539	0.322	0.899	0.018
SLIT2	0.362	0.134	0.976	0.045
CYP3A5	0.713	0.603	0.844	0
ODC1	1.84	1.232	2.748	0.003
MAPKAPK5	3.692	1.907	7.149	0
PTPRK	1.842	1.089	3.113	0.023
SLC39A12	0.002	0	0.458	0.025
SAA2	0.833	0.737	0.942	0.004
TRNP1	1.249	1.04	1.501	0.018
BRI3	1.567	1.01	2.429	0.045
ITGA10	0.234	0.08	0.685	0.008
ATP5F1	2.337	1.182	4.621	0.015
TATDN2	2.252	1.121	4.526	0.023
CDCA3	2.298	1.641	3.217	0
AAA1	1.856	1.086	3.172	0.024
TPMT	0.252	0.12	0.533	0
NCKAP1	2.429	1.375	4.289	0.002
PLA2G15	0.571	0.331	0.984	0.043
MCM6	2.069	1.4	3.059	0
EIF2D	1.945	1.011	3.743	0.046
XDH	0.76	0.587	0.982	0.036
C7	0.746	0.62	0.897	0.002
ARID3B	2.055	1.137	3.713	0.017
AARSD1	1.944	1.128	3.351	0.017
NDUFB3	2.727	1.55	4.797	0
HDLBP	3.134	1.512	6.498	0.002
SERPINA10	0.773	0.605	0.988	0.039
IDH3B	2.323	1.184	4.556	0.014
MIR631	0.557	0.378	0.822	0.003
AURKA	1.892	1.411	2.536	0
KDM5D	0.809	0.657	0.997	0.047
SARNP	2.871	1.591	5.178	0
JAM2	0.514	0.308	0.858	0.011
SPRY1	0.648	0.435	0.967	0.034
HMGA1	1.69	1.273	2.243	0
PKD2	0.541	0.311	0.942	0.03
ARL4D	1.542	1.104	2.153	0.011
PPP1CC	3.526	1.769	7.027	0
POLE3	2.106	1.22	3.636	0.008
MAP3K10	0.324	0.144	0.73	0.007
CCNA2	2.14	1.496	3.062	0
FSTL3	0.723	0.553	0.945	0.018
RFC4	1.967	1.35	2.867	0
SLC44A1	2.176	1.274	3.716	0.004
NINJ2	1.66	1.142	2.412	0.008
NFASC	0.399	0.227	0.702	0.001
MRPL35	2.935	1.208	7.135	0.018
WDR77	2.425	1.343	4.379	0.003
DCTN2	3.187	1.664	6.105	0
HMMR	2.25	1.497	3.381	0
CTNNBIP1	1.754	1.044	2.945	0.034
ATP5C1	2.397	1.27	4.524	0.007
CCDC99	2.113	1.176	3.796	0.012
EIF2B5	2.877	1.229	6.732	0.015
FBXO8	0.493	0.248	0.984	0.045
IGBP1	2.079	1.135	3.807	0.018
SLC38A4	0.76	0.628	0.92	0.005
ZNF492	4.364	1.244	15.315	0.021
EIF1	1.961	1.059	3.631	0.032
DNM3	0.034	0.006	0.204	0
TOMM7	1.98	1.301	3.013	0.001
CDHR2	1.302	1.063	1.593	0.011
ZBED5	0.453	0.236	0.869	0.017
GARNL3	0.304	0.129	0.714	0.006
LTBR	2.082	1.109	3.908	0.022
EIF3H	1.658	1.127	2.44	0.01
CISD1	2.217	1.281	3.836	0.004
MIR4651	1.962	1.071	3.596	0.029
DENND3	0.556	0.322	0.958	0.035
MYO1F	0.622	0.418	0.925	0.019
TIAM1	0.418	0.209	0.838	0.014
RALGAPA1	0.429	0.198	0.929	0.032
PPARG	2.016	1.363	2.984	0
ATG13	2.193	1.051	4.573	0.036
C11orf31	1.928	1.084	3.431	0.025
C7orf30	2.057	1.159	3.652	0.014
NRP2	0.556	0.326	0.949	0.031
SLC41A3	1.935	1.065	3.516	0.03
GALNTL2	0.375	0.147	0.955	0.04
ZSWIM4	0.32	0.123	0.831	0.019
CDK2	1.997	1.205	3.311	0.007
C2orf28	2.241	1.181	4.252	0.014
GPC3	1.227	1.056	1.425	0.007
JMJD6	2.079	1.169	3.698	0.013
ZBTB7B	0.535	0.31	0.923	0.024
GCGR	0.842	0.724	0.98	0.026
KCNMA1	0.462	0.228	0.937	0.032
PPL	0.612	0.39	0.96	0.032
RBM14.RBM4	1.862	1.024	3.388	0.042
MIR100HG	0.592	0.376	0.934	0.024
EIF4A3	2.647	1.469	4.77	0.001
TMEM201	2.117	1.241	3.611	0.006
COX7A2L	2.495	1.373	4.535	0.003
TOP1P1	0.352	0.18	0.689	0.002
X15.Sep	1.969	1.011	3.836	0.046
MEP1A	1.407	1.213	1.631	0
GABPB1	3.255	1.197	8.854	0.021
SYNJ1	0.316	0.12	0.829	0.019
C14orf159	0.589	0.396	0.875	0.009
CENPA	2.291	1.618	3.244	0
GIMAP6	0.505	0.306	0.835	0.008
NOTCH4	0.496	0.302	0.815	0.006
DFFA	2.046	1.142	3.666	0.016
RASL10B	1.263	1.005	1.588	0.045
THAP4	2.106	1.266	3.502	0.004
PCTP	1.852	1.114	3.08	0.018
RBM42	2.21	1.095	4.463	0.027
TMEM88B	2.272	1.228	4.205	0.009
FNBP4	0.544	0.303	0.977	0.041
LOXL1	0.615	0.408	0.926	0.02
C15orf52	0.546	0.355	0.838	0.006
ISY1	2.924	1.43	5.978	0.003
BHLHE22	0.174	0.035	0.866	0.033
WDR82	2.572	1.187	5.573	0.017
SGOL2	2.705	1.581	4.626	0
C10orf2	2.406	1.475	3.924	0
FAM193B	0.588	0.375	0.923	0.021
ALDH18A1	1.641	1.056	2.55	0.028
SPAST	3.089	1.35	7.065	0.008
E2F8	2.12	1.272	3.534	0.004
SNHG1	1.606	1.037	2.487	0.034
GRIK4	3.264	1.351	7.89	0.009
TRMT61A	1.832	1.059	3.169	0.031
PRPF6	2.248	1.137	4.446	0.02
STAT5A	0.515	0.295	0.898	0.019
PDZD3	3.472	1.904	6.332	0
CCNB1IP1	1.564	1.048	2.334	0.029
C18orf21	2.876	1.334	6.201	0.007
MXD3	2.002	1.261	3.179	0.003
APIP	1.798	1.007	3.212	0.047
STX1B	0.315	0.149	0.665	0.002
MRAP	2.012	1.232	3.285	0.005
KCNN3	0.217	0.049	0.97	0.045
UTP6	3.178	1.582	6.383	0.001
ATG2B	0.451	0.219	0.929	0.031
ANKFY1	0.363	0.157	0.84	0.018
ADAMTSL1	0.312	0.104	0.934	0.037
WWC2	0.366	0.181	0.739	0.005
MEGF6	0.511	0.339	0.77	0.001
ATP5G2	3.214	1.812	5.704	0
GINS1	2.009	1.397	2.89	0
SURF4	3.313	1.733	6.334	0
RTKN	1.595	1.074	2.37	0.021
BAIAP2	0.648	0.458	0.917	0.014
GIMAP8	0.373	0.208	0.669	0.001
ZNF41	0.311	0.125	0.775	0.012
PDCD11	2.19	1.089	4.407	0.028
HDGF	1.854	1.05	3.275	0.033
STEAP4	0.582	0.395	0.86	0.007
ALS2CR8	0.396	0.174	0.899	0.027
VPS25	2.35	1.342	4.115	0.003
ZNF259	2.026	1.025	4.008	0.042
TMEM154	0.24	0.095	0.605	0.002
NLRP11	0.316	0.118	0.844	0.022
PRICKLE4	0.422	0.265	0.67	0
PRPF19	3.862	1.962	7.602	0
C7orf70	1.966	1.056	3.662	0.033
AQP8	0.489	0.263	0.909	0.024
CNOT10	2.683	1.158	6.22	0.021
C1orf110	1.939	1.266	2.97	0.002
ZWILCH	2.028	1.217	3.381	0.007
SLC41A2	0.578	0.399	0.836	0.004
SNRPB2	2.999	1.697	5.301	0
PGAM1	1.712	1.079	2.714	0.022
NUTF2	1.869	1.067	3.276	0.029
SMPD4	2.866	1.36	6.041	0.006
DHRS4	2.141	1.166	3.933	0.014
RNF26	2.202	1.322	3.665	0.002
UBE2T	1.909	1.326	2.747	0.001
FIBIN	0.534	0.304	0.939	0.029
RAD51C	2.642	1.633	4.277	0
MOGAT2	0.511	0.36	0.727	0
CDT1	2.137	1.561	2.927	0
RUVBL2	1.749	1.01	3.031	0.046
C10orf90	3.948	1.358	11.476	0.012
ALDOA	1.384	1.029	1.86	0.032
CD207	0.069	0.007	0.715	0.025
ZBTB8OS	1.743	1.027	2.958	0.04
SLC35B1	2.761	1.332	5.725	0.006
CD81	0.732	0.57	0.94	0.014
TRAF3IP2	0.643	0.435	0.949	0.026
DDX1	3.715	1.941	7.11	0
CDH5	0.59	0.39	0.893	0.013
C1orf151	1.765	1.05	2.966	0.032
HMGB2	2.057	1.411	3.001	0
RAET1K	8.462	1.361	52.602	0.022
TMEM171	0.615	0.397	0.953	0.03
ARHGAP10	0.365	0.2	0.668	0.001
PLA2G4B	0.55	0.332	0.911	0.02
C8orf42	0.62	0.401	0.957	0.031
C12orf24	3.553	2.084	6.057	0
RPS19	1.736	1.149	2.625	0.009
SLC25A33	1.914	1.256	2.914	0.002
KIF15	2.024	1.231	3.329	0.005
SERTAD1	0.546	0.334	0.894	0.016
LAMTOR1	1.869	1.147	3.046	0.012
RRP36	1.961	1.138	3.381	0.015
CBX1	1.746	1.122	2.718	0.014
C15orf63	2.049	1.195	3.512	0.009
GTF3C3	2.737	1.127	6.65	0.026
LAMA5	0.552	0.352	0.865	0.01
CCT3	2.041	1.206	3.455	0.008
CENPB	2.208	1.233	3.953	0.008
PCDHGA6	0.541	0.345	0.848	0.007
ALG8	2.234	1.206	4.137	0.011
HLA.A	0.683	0.478	0.974	0.035
IGF1	0.47	0.333	0.665	0
RPL18	1.636	1.08	2.478	0.02
POLA1	2.144	1.102	4.171	0.025
SORL1	0.644	0.474	0.875	0.005
MTX2	2.753	1.418	5.344	0.003
ACAT1	0.631	0.449	0.888	0.008
OAS2	0.626	0.445	0.882	0.007
PLEKHA2	0.582	0.349	0.971	0.038
CPSF3	3.271	1.626	6.58	0.001
KRTAP5.6	0.339	0.153	0.749	0.007
NHP2	2.25	1.378	3.675	0.001
INMT	0.523	0.352	0.776	0.001
ZEB1	0.423	0.229	0.782	0.006
C3orf45	1.471	1.007	2.151	0.046
CMC1	2.567	1.314	5.016	0.006
RPS14	1.949	1.28	2.967	0.002
JAZF1	0.676	0.46	0.994	0.046
IMPA2	1.615	1.12	2.329	0.01
EMB	0.621	0.397	0.97	0.036
VPS26A	2.346	1.218	4.521	0.011
INTS3	0.467	0.263	0.827	0.009
KIF23	1.871	1.317	2.657	0
ATP6AP1	1.977	1.237	3.162	0.004
KCNS3	0.655	0.443	0.968	0.034
MYH3	0.333	0.15	0.741	0.007
APOBR	0.546	0.308	0.965	0.037
AKR7A3	0.808	0.681	0.959	0.015
NACA	3.68	1.972	6.866	0
ZNF282	2.262	1.092	4.686	0.028
DNAJC15	0.594	0.399	0.885	0.01
DDC	1.598	1.132	2.256	0.008
MYC	1.488	1.116	1.982	0.007
NOL9	2.132	1.006	4.518	0.048
BDH2	0.486	0.325	0.729	0
COBLL1	0.667	0.455	0.976	0.037
MAGOHB	2.888	1.337	6.238	0.007
C6orf64	2.008	1.182	3.412	0.01
SERPINI1	1.34	1.024	1.755	0.033
FMNL3	0.478	0.246	0.929	0.03
C6orf70	0.653	0.44	0.969	0.034
DRG1	2.884	1.629	5.107	0
TCF4	0.592	0.356	0.984	0.043
BAHCC1	0.528	0.282	0.99	0.047
TEX2	1.899	1.055	3.42	0.033
PCDHGA4	0.548	0.35	0.857	0.008
SLC4A1AP	2.278	1.015	5.114	0.046
C5orf56	0.426	0.252	0.72	0.001
TSLP	0.459	0.265	0.796	0.006
DDX23	3.256	1.377	7.7	0.007
NHEJ1	2.471	1.365	4.475	0.003
NID1	1.925	1.311	2.827	0.001
FGF14	0.636	0.406	0.998	0.049
WASH5P	0.648	0.437	0.961	0.031
BRIP1	2.035	1.104	3.751	0.023
TPD52L2	2.135	1.39	3.281	0.001
HNRNPR	1.995	1.025	3.882	0.042
PSMG1	2.222	1.137	4.344	0.02
SMC1A	2.731	1.546	4.823	0.001
LRRC61	2.658	1.679	4.209	0
SDS	0.879	0.777	0.995	0.042
MMRN2	0.447	0.279	0.717	0.001
SUV39H2	2.032	1.161	3.557	0.013
CXorf40B	2.256	1.158	4.395	0.017
CYP2A6	0.872	0.778	0.977	0.018
HM13	3.279	1.725	6.231	0
MON2	0.409	0.178	0.94	0.035
UQCRB	1.875	1.195	2.94	0.006
ZNF575	0.172	0.038	0.784	0.023
SEC14L2	0.697	0.559	0.87	0.001
DBI	2.161	1.353	3.451	0.001
HSPE1	2.804	1.591	4.94	0
UBE2F	2.669	1.206	5.903	0.015
SF3A1	2.035	1.028	4.03	0.041
ERGIC2	2.376	1.313	4.3	0.004
MIR4728	0.421	0.229	0.773	0.005
RTF1	3.995	1.488	10.721	0.006
ATG16L2	0.627	0.417	0.943	0.025
ATAD5	2.22	1.087	4.535	0.029
FAP	0.697	0.496	0.98	0.038
RSL1D1	2.042	1.062	3.927	0.032
RABGGTB	2.261	1.225	4.172	0.009
SFMBT2	0.376	0.174	0.81	0.013
C20orf202	12.418	3.594	42.904	0
CNTD1	2.06	1.016	4.177	0.045
TM4SF18	0.588	0.352	0.981	0.042
ADAMTS1	0.711	0.525	0.963	0.028
EXD3	0.39	0.203	0.748	0.005
PHF14	2.17	1.146	4.111	0.017
RPS15A	1.912	1.204	3.036	0.006
INPP5D	0.588	0.371	0.934	0.024
LZIC	2.287	1.278	4.089	0.005
PLA2G1B	1.406	1.134	1.744	0.002
NHEDC1	2.703	1.533	4.767	0.001
FARSA	2.451	1.308	4.593	0.005
HSPA13	1.741	1.082	2.8	0.022
CXorf57	1.699	1.077	2.68	0.023
KIAA0913	0.336	0.17	0.666	0.002
IHH	1.844	1.356	2.508	0
C1orf31	1.752	1.117	2.746	0.015
NAE1	2.856	1.464	5.571	0.002
CASP7	0.538	0.309	0.937	0.029
SRGAP3	0.261	0.077	0.882	0.031
PSPH	2.124	1.463	3.083	0
SERPINF1	0.637	0.504	0.805	0
CCDC85C	1.678	1.012	2.78	0.045
PCDHGB1	0.5	0.316	0.791	0.003
FXYD2	1.138	1.008	1.285	0.037
UBFD1	1.908	1.007	3.616	0.048
PDE7B	0.208	0.061	0.713	0.012
SLC22A25	0.608	0.466	0.793	0
VPS13C	0.422	0.194	0.918	0.03
ZNF565	0.202	0.063	0.649	0.007
RPL37A	2.219	1.548	3.18	0
SLC35C2	2.66	1.381	5.127	0.003
ENOPH1	2.976	1.555	5.696	0.001
RHOJ	0.57	0.336	0.967	0.037
BFAR	2.76	1.331	5.725	0.006
MIA.RAB4B	0.514	0.294	0.899	0.02
HS3ST2	0.581	0.342	0.987	0.045
SRM	2.094	1.449	3.026	0
NPHP4	0.48	0.245	0.943	0.033
CTC1	0.42	0.209	0.847	0.015
UNC50	2.55	1.027	6.332	0.044
GOLT1B	2.336	1.305	4.18	0.004
CTGF	0.797	0.646	0.982	0.033
CD320	1.554	1.088	2.222	0.016
FXR1	4.338	1.958	9.613	0
MZT2A	2.239	1.452	3.452	0
NBPF11	0.081	0.008	0.842	0.035
METAP1	1.925	1.013	3.658	0.046
DCAF7	1.957	1.178	3.249	0.009
RPL23P8	133.488	1.178	15122.7	0.043
RPS6KA3	1.866	1.136	3.066	0.014
RBP2	1.626	1.329	1.991	0
FAF1	2.636	1.344	5.169	0.005
MRPL9	2.228	1.214	4.089	0.01
CCT8	3.789	1.876	7.651	0
ERAL1	2.669	1.539	4.627	0
SAC3D1	1.943	1.262	2.991	0.003
NEURL3	1.397	1.008	1.936	0.045
NAALADL1	1.457	1.061	2	0.02
SUMO1	4.051	1.469	11.172	0.007
C14orf119	2.501	1.258	4.971	0.009
HJURP	2.097	1.47	2.991	0
ZBTB47	0.451	0.231	0.882	0.02
ATOH8	0.531	0.304	0.927	0.026
SAMD5	0.463	0.271	0.791	0.005
ZNF556	3.41	1.267	9.176	0.015
SKIL	0.633	0.404	0.99	0.045
TMEM182	1.835	1.022	3.295	0.042
RAB15	2.51	1.514	4.161	0
ZNF326	0.432	0.193	0.969	0.042
ABCB4	0.703	0.572	0.864	0.001
IRAK2	2.659	1.61	4.392	0
LPHN2	0.521	0.369	0.736	0
ADH1C	0.769	0.691	0.856	0
ZNF385B	0.596	0.435	0.818	0.001
SULT1B1	0.566	0.362	0.886	0.013
PSMF1	3.872	1.633	9.18	0.002
SEC61G	2.355	1.496	3.707	0
E2F5	1.673	1.093	2.56	0.018
KIAA1409	2.587	1.047	6.391	0.039
PSMB8	0.658	0.465	0.933	0.019
PLAGL2	1.848	1.025	3.331	0.041
SYT11	0.497	0.262	0.945	0.033
PUS1	1.78	1.102	2.875	0.018
HERC2P7	0.19	0.037	0.97	0.046
NFKBIZ	0.653	0.454	0.941	0.022
MAZ	1.847	1.179	2.893	0.007
ALDH2	0.704	0.503	0.986	0.041
AP1M2	1.35	1.149	1.586	0
ADRA2C	1.347	1.036	1.75	0.026
BCAP29	2.152	1.034	4.479	0.04
CTSK	0.607	0.425	0.869	0.006
FOLR1	1.465	1.118	1.92	0.006
CLU	0.676	0.522	0.874	0.003
FAM160B1	0.318	0.146	0.693	0.004
WDR61	2.512	1.217	5.187	0.013
RNF135	0.637	0.424	0.957	0.03
PUM2	2.379	1.093	5.176	0.029
MCFD2	2.561	1.472	4.457	0.001
FAM168B	2.151	1.232	3.758	0.007
BRCC3	2.141	1.206	3.802	0.009
SEC14L5	6.335	1.91	21.005	0.003
ARPC1A	2.064	1.465	2.907	0
LEAP2	0.799	0.649	0.984	0.035
PRIM2	2.501	1.422	4.399	0.001
FAM83D	1.834	1.34	2.512	0
PPA1	1.728	1.078	2.769	0.023
RCN2	2.225	1.525	3.248	0
MED4	3.335	1.487	7.477	0.003
RPL15	3.185	1.779	5.702	0
MDH1	2.011	1.152	3.51	0.014
RCBTB2	0.438	0.235	0.818	0.01
FAM76B	0.487	0.248	0.957	0.037
MAST4	0.545	0.31	0.961	0.036
TMEM204	0.548	0.364	0.825	0.004
PALMD	0.683	0.519	0.9	0.007
C3orf24	1.684	1.042	2.722	0.033
TRIM22	0.547	0.4	0.747	0
GPR113	15.482	2.191	109.423	0.006
TMEM52	1.451	1.033	2.037	0.032
SNRNP70	0.574	0.331	0.997	0.049
LAMA2	0.509	0.307	0.841	0.008
FAM166A	1.392	1.007	1.923	0.045
ACAP1	0.648	0.446	0.942	0.023
EIF4H	4.711	1.906	11.644	0.001
CYorf15B	0.771	0.615	0.967	0.025
ORC6	1.642	1.145	2.356	0.007
RFC5	1.796	1.072	3.011	0.026
QPCTL	2.05	1.151	3.652	0.015
IAH1	2.592	1.248	5.383	0.011
ARHGEF12	0.513	0.289	0.911	0.023
SLC17A5	1.738	1.129	2.676	0.012
L3MBTL3	0.359	0.169	0.763	0.008
SNORD49B	1.661	1.127	2.447	0.01
BZW2	2.05	1.356	3.098	0.001
SELP	0.403	0.187	0.87	0.021
STOX1	1.754	1.238	2.485	0.002
LPAR5	0.394	0.166	0.939	0.035
PARP16	2.191	1.044	4.601	0.038
WNT5B	0.625	0.399	0.977	0.039
FAM26E	0.289	0.086	0.977	0.046
SENP1	2.555	1.116	5.849	0.026
CXCL12	0.758	0.6	0.956	0.02
RANBP1	2.435	1.551	3.822	0
GADD45A	0.541	0.369	0.795	0.002
IMP4	3.102	1.546	6.222	0.001
PRR11	2.156	1.469	3.164	0
DLX1	2.249	1.074	4.706	0.032
CCZ1	1.656	1.003	2.736	0.049
MRPS24	3.24	1.862	5.638	0
GDF10	1.904	1.122	3.231	0.017
DPY19L1	2.022	1.155	3.54	0.014
RDM1	3.701	2.083	6.576	0
NSUN2	2.316	1.107	4.847	0.026
RPL36A	2.035	1.429	2.898	0
KHSRP	2.62	1.482	4.631	0.001
TAF1D	1.762	1.022	3.038	0.041
RRP7A	2.243	1.35	3.728	0.002
SP140L	0.522	0.314	0.866	0.012
CFDP1	1.999	1.178	3.39	0.01
HCP5	0.538	0.369	0.783	0.001
PIF1	1.974	1.301	2.995	0.001
FAM163A	31.382	1.025	960.524	0.048
LDB1	0.574	0.337	0.98	0.042
IFITM1	0.693	0.546	0.878	0.002
MLH1	2.387	1.046	5.446	0.039
ZFHX4	0.338	0.158	0.724	0.005
IFT74	0.471	0.231	0.959	0.038
PAPOLA	2.236	1.038	4.818	0.04
RBM28	1.943	1.035	3.65	0.039
TBC1D2B	0.631	0.426	0.935	0.022
UBQLNL	0.289	0.092	0.902	0.033
STAT6	0.593	0.409	0.858	0.006
CFHR5	0.799	0.683	0.936	0.005
METTL1	1.726	1.046	2.847	0.033
OVCH2	0.011	0	0.758	0.037
ARSA	0.536	0.322	0.894	0.017
CBFA2T3	0.227	0.085	0.606	0.003
MAPRE3	0.58	0.349	0.964	0.036
TRIM5	0.41	0.213	0.787	0.007
PHKG1	0.15	0.027	0.828	0.029
MIR4257	0.363	0.201	0.655	0.001
PRMT10	0.374	0.147	0.951	0.039
ZNF581	1.679	1.026	2.747	0.039
NR2F6	1.564	1.046	2.338	0.029
MRPL53	1.979	1.114	3.515	0.02
KRTDAP	2.885	1.207	6.896	0.017
ICMT	1.97	1.094	3.548	0.024
DSE	0.481	0.281	0.822	0.007
OBFC2B	2.705	1.574	4.647	0
PTPRR	0.069	0.005	0.946	0.045
MAPRE1	1.667	1.036	2.682	0.035
RBFA	2.845	1.416	5.714	0.003
LRRC47	3.137	1.599	6.155	0.001
VIPR1	0.561	0.345	0.914	0.02
ZIC5	2.095	1.19	3.688	0.01
ANKDD1A	0.22	0.085	0.566	0.002
TAT	0.865	0.762	0.982	0.025
MRPL11	3.05	1.743	5.338	0
C16orf59	1.944	1.387	2.724	0
PSMD6	2.952	1.103	7.903	0.031
MRPS2	2.141	1.116	4.105	0.022
ART5	2.148	1.452	3.175	0
C7orf29	1.702	1.193	2.43	0.003
CCT6A	3.336	1.884	5.905	0
TRIM24	1.838	1.224	2.759	0.003
INPP5B	0.493	0.27	0.902	0.022
ITGB1BP1	2.225	1.282	3.863	0.004
PGAP1	2.119	1.016	4.418	0.045
FLRT1	4.979	1.832	13.535	0.002
OSTN	0.275	0.093	0.807	0.019
LRRC28	1.695	1.063	2.703	0.027
FAM167B	0.367	0.206	0.654	0.001
GUCY2C	1.762	1.276	2.433	0.001
VSNL1	2.143	1.43	3.212	0
NEURL4	0.376	0.176	0.801	0.011
RASGRP3	0.446	0.269	0.741	0.002
ITPKA	1.51	1.101	2.071	0.011
CDC7	1.577	1.024	2.426	0.038
IRAK3	0.407	0.173	0.96	0.04
HTRA1	0.595	0.461	0.767	0
TTLL3	0.517	0.324	0.824	0.006
PARP9	0.595	0.374	0.948	0.029
TP73	2.051	1.168	3.599	0.012
RASSF2	0.479	0.278	0.826	0.008
ZNF224	0.46	0.274	0.774	0.003
C2orf44	4.109	1.823	9.262	0.001
SDF4	2.156	1.17	3.974	0.014
ALOX5	0.594	0.393	0.895	0.013
ZMYND19	1.9	1.184	3.049	0.008
NCALD	0.691	0.484	0.986	0.041
BAHD1	2.375	1.088	5.187	0.03
NXT1	1.962	1.126	3.42	0.017
SCN4A	0.03	0.005	0.172	0
UBIAD1	2.109	1.388	3.204	0
CXorf23	0.336	0.134	0.846	0.021
D2HGDH	0.478	0.296	0.773	0.003
MKI67IP	3.387	1.618	7.092	0.001
OSTalpha	0.847	0.721	0.995	0.043
SKA2	1.747	1.117	2.733	0.015
ANKRD40	2.483	1.217	5.064	0.012
NANP	2.777	1.289	5.983	0.009
SNORD114.21	8.003	1.111	57.637	0.039
MPP6	2.128	1.389	3.261	0.001
AKR1C4	1.348	1.023	1.776	0.034
ACSM1	0.774	0.649	0.924	0.004
NUP37	2.062	1.223	3.474	0.007
MUM1	0.423	0.239	0.75	0.003
KIAA0895L	0.396	0.233	0.675	0.001
SPR	2.124	1.087	4.148	0.027
TNNC1	1.383	1.11	1.724	0.004
HSD3B2	0.004	0	0.092	0
SRSF3	2.653	1.195	5.89	0.017
GDI2	2.854	1.381	5.896	0.005
RPL39	1.981	1.316	2.982	0.001
C12orf10	2.199	1.081	4.472	0.03
TRAF1	0.472	0.284	0.785	0.004
ABT1	1.871	1.048	3.342	0.034
MMD	1.582	1.152	2.173	0.005
SNORD15B	2.572	1.21	5.467	0.014
PHB2	6.27	3.12	12.6	0
RPL11	2.327	1.456	3.717	0
URB2	2.226	1.01	4.907	0.047
RPL3L	40.169	4.269	377.949	0.001
PARD3	1.707	1.078	2.702	0.023
TMEM223	2.451	1.409	4.263	0.001
CCNE1	1.352	1.051	1.739	0.019
DAAM2	0.58	0.358	0.941	0.027
LRRC1	1.573	1.127	2.197	0.008
PTPRQ	1.898	1.075	3.35	0.027
CDCA2	2.182	1.278	3.725	0.004
SGCE	1.414	1.111	1.799	0.005
NUP35	3.55	1.779	7.083	0
GTF3A	2.369	1.565	3.585	0
ATIC	3.871	2.198	6.818	0
PAQR9	1.752	1.268	2.421	0.001
LTB4R	0.546	0.345	0.865	0.01
TBC1D24	0.4	0.204	0.785	0.008
KLHL14	2.403	1.111	5.2	0.026
SLC6A19	1.627	1.101	2.404	0.015
TOMM5	2.194	1.346	3.575	0.002
HOXA6	4.967	1.58	15.616	0.006
GINS3	1.919	1.24	2.97	0.003
TPI1	3.06	1.981	4.727	0
CEP164	0.501	0.264	0.95	0.034
ZDHHC9	3.16	1.807	5.525	0
PUF60	1.582	1.004	2.493	0.048
NDUFA10	2.763	1.171	6.517	0.02
MTA3	2.363	1.367	4.084	0.002
PTP4A2	2.233	1.236	4.037	0.008
RHPN2	1.587	1.058	2.378	0.025
MIR1226	0.306	0.101	0.926	0.036
SPATA24	1.954	1.042	3.667	0.037
MAP1LC3C	0.029	0.001	0.68	0.028
CNOT6	2.156	1.069	4.348	0.032
MOXD1	0.642	0.438	0.941	0.023
CLDN9	0.596	0.378	0.941	0.026
SSR1	2.183	1.213	3.93	0.009
FAM163B	0.337	0.144	0.791	0.012
NUF2	1.747	1.273	2.398	0.001
CYP2C9	0.838	0.729	0.964	0.013
SNRPG	3.003	1.745	5.166	0
TWF1	2.347	1.188	4.635	0.014
CHKB.CPT1B	0.64	0.425	0.964	0.033
SPC25	2.858	1.806	4.52	0
KPNA2	2.016	1.461	2.781	0
DGUOK	1.837	1.082	3.119	0.024
THUMPD3	3.944	1.314	11.835	0.014
AURKAIP1	1.78	1.105	2.869	0.018
SNORD57	1.953	1.272	3.001	0.002
COX7C	1.791	1.063	3.019	0.029
SKA1	2.299	1.567	3.372	0
C1orf51	0.667	0.465	0.957	0.028
PHF19	1.556	1.084	2.232	0.016
TJP1	0.487	0.276	0.86	0.013
CPNE1	1.809	1.08	3.031	0.024
PIWIL4	0.318	0.131	0.776	0.012
SOBP	1.455	1.011	2.094	0.043
DYSF	0.553	0.331	0.926	0.024
RPS3	2.012	1.365	2.966	0
LLPH	2.418	1.428	4.096	0.001
HN1	1.524	1.091	2.128	0.013
KAL1	0.209	0.048	0.905	0.036
USP2	0.635	0.421	0.959	0.031
PCDHGB6	0.516	0.326	0.816	0.005
HECW1	6.307	1.99	19.985	0.002
ADSL	2.821	1.72	4.627	0
SIAE	0.615	0.411	0.92	0.018
TRIM38	0.435	0.281	0.674	0
CDC25A	2.349	1.521	3.628	0
NOVA2	0.215	0.076	0.605	0.004
MAPKAP1	2.302	1.121	4.727	0.023
PIGH	2.554	1.26	5.18	0.009
SHB	0.484	0.284	0.827	0.008
SAP30	1.883	1.17	3.03	0.009
NOP58	4.217	2.197	8.095	0
CASC3	1.936	1.021	3.668	0.043
CYYR1	0.465	0.283	0.765	0.003
NOL11	2.908	1.729	4.89	0
ASB14	3.097	1.087	8.824	0.034
LPCAT3	2.043	1.353	3.085	0.001
AR	0.626	0.445	0.88	0.007
DHX58	0.403	0.254	0.639	0
HAT1	2.468	1.424	4.277	0.001
KPNB1	2.019	1.127	3.617	0.018
C16orf5	2.022	1.125	3.633	0.019
NSMCE2	1.636	1.046	2.56	0.031
MALL	0.647	0.425	0.984	0.042
CRYAA	0.839	0.707	0.997	0.046
RAD54L	1.765	1.209	2.577	0.003
SEMA7A	0.595	0.378	0.937	0.025
RASGEF1C	30.542	6.271	148.76	0
HECA	0.522	0.28	0.972	0.041
MMS22L	2.398	1.063	5.408	0.035
SRSF12	3.067	1.696	5.548	0
SLC1A1	0.684	0.534	0.875	0.003
IDUA	0.553	0.335	0.913	0.021
UBE2C	1.772	1.351	2.325	0
C11orf35	0.492	0.304	0.796	0.004
CHD7	1.872	1.023	3.425	0.042
PCDHB12	0.093	0.01	0.888	0.039
SUGT1	2.097	1.046	4.204	0.037
RNF220	1.805	1.134	2.871	0.013
GRAMD2	40.585	6.376	258.339	0
PPP3CC	0.471	0.223	0.998	0.049
LRRK2	0.368	0.178	0.761	0.007
ZNF502	0.393	0.189	0.817	0.012
TSPAN3	1.477	1.004	2.172	0.048
OCM	0.061	0.005	0.766	0.03
RANBP10	0.465	0.274	0.788	0.004
MIR3186	0.076	0.01	0.599	0.014
ARHGEF17	0.545	0.323	0.921	0.023
EIF2S2	2.332	1.351	4.023	0.002
ZMYM6	0.325	0.136	0.775	0.011
MND1	1.997	1.259	3.168	0.003
DGKE	0.391	0.184	0.833	0.015
UPB1	0.771	0.636	0.934	0.008
LPCAT1	1.522	1.074	2.156	0.018
UNG	2.564	1.484	4.428	0.001
JAGN1	8.37	3.783	18.516	0
ZNF573	0.251	0.068	0.928	0.038
TMED6	1.361	1.014	1.828	0.04
CAPN14	0.001	0	0.096	0.004
ITGAD	0.279	0.104	0.747	0.011
TMEM68	1.729	1.028	2.91	0.039
DPYS	0.783	0.656	0.934	0.007
RASAL3	0.598	0.381	0.939	0.025
NPR1	0.372	0.17	0.815	0.014
ZNF441	0.404	0.165	0.987	0.047
RAD1	2.078	1.068	4.043	0.031
IYD	0.679	0.484	0.953	0.025
MAN1C1	0.548	0.363	0.828	0.004
WDR46	1.959	1.169	3.281	0.011
PCDHGA5	0.51	0.324	0.802	0.004
PCDHGB8P	0	0	0.082	0.009
RBM15B	3.01	1.609	5.629	0.001
PCDHGA11	0.514	0.328	0.806	0.004
FKBP4	2.368	1.495	3.752	0
NIT1	0.294	0.163	0.528	0
EBF4	0.55	0.346	0.876	0.012
NCRNA00275	1.545	1.048	2.278	0.028
RP9P	1.742	1.116	2.719	0.015
CELF2	0.561	0.317	0.991	0.046
UTP11L	2.118	1.024	4.38	0.043
PRAME	1.22	1.008	1.477	0.041
MEMO1	3.046	1.42	6.533	0.004
SAR1B	0.559	0.319	0.98	0.042
EIF4E3	0.513	0.308	0.853	0.01
CLEC11A	0.652	0.447	0.951	0.026
ALDH16A1	0.494	0.33	0.74	0.001
PSMB10	0.62	0.42	0.915	0.016
CGNL1	0.702	0.522	0.944	0.019
TMEM220	0.601	0.412	0.878	0.009
RINL	2.191	1.318	3.643	0.002
MRPL52	1.963	1.17	3.294	0.011
SUCLA2	2.813	1.337	5.92	0.006
SLFN12	0.408	0.188	0.883	0.023
RPL18A	1.642	1.097	2.458	0.016
DUSP10	0.556	0.354	0.871	0.01
ALDH8A1	0.7	0.571	0.859	0.001
DSC2	1.667	1.063	2.614	0.026
RASGEF1B	0.626	0.437	0.897	0.011
IKZF2	0.239	0.075	0.765	0.016
MAGI2	0.09	0.021	0.388	0.001
PIH1D2	2.337	1.39	3.931	0.001
RBM19	2.16	1.126	4.141	0.02
MIR3202.1	0.007	0	0.887	0.045
B3GNT3	1.439	1.064	1.945	0.018
PSMD1	3.12	1.395	6.979	0.006
CYorf15A	0.759	0.576	0.998	0.049
RAD18	2.723	1.321	5.612	0.007
ZDHHC18	1.743	1.087	2.793	0.021
CIITA	0.484	0.288	0.812	0.006
PYY	1.494	1.052	2.12	0.025
RAMP3	0.472	0.339	0.657	0
TNK2	0.663	0.442	0.994	0.047
SHPRH	0.374	0.147	0.951	0.039
ITGBL1	0.702	0.539	0.914	0.009
FKBP6	3.269	1.041	10.265	0.042
RPN1	4.346	2.205	8.564	0
PDCD5	1.839	1.062	3.185	0.03
XRCC5	2.392	1.206	4.746	0.013
ADC	0.385	0.153	0.973	0.044
TLR4	0.48	0.284	0.813	0.006
CD6	0.59	0.375	0.93	0.023
GSTM2	0.499	0.332	0.749	0.001
SLC9A1	0.437	0.204	0.938	0.034
SLC18A2	1.73	1.031	2.901	0.038
FRMD6	0.53	0.325	0.863	0.011
JAKMIP2	0.252	0.088	0.723	0.01
KLF10	0.691	0.49	0.974	0.035
TOP1MT	1.716	1.097	2.683	0.018
PKMYT1	1.574	1.115	2.222	0.01
RAB37	1.551	1.017	2.365	0.042
SLC2A1	1.33	1.003	1.764	0.047
SEMA3B	0.686	0.473	0.996	0.048
MFF	2.177	1.071	4.422	0.032
GYS2	0.777	0.641	0.942	0.01
DDX11	1.683	1.099	2.578	0.017
DDX58	0.421	0.219	0.809	0.009
MRTO4	2.68	1.608	4.467	0
FRMD4A	0.542	0.315	0.931	0.027
CLEC14A	0.698	0.493	0.987	0.042
PTDSS2	1.998	1.254	3.183	0.004
CDV3	2.295	1.185	4.445	0.014
CFHR1	0.753	0.643	0.883	0
RPL13AP5	1.688	1.101	2.587	0.016
RBBP4	1.769	1.035	3.021	0.037
SUGP2	0.481	0.272	0.85	0.012
GBP1P1	0.181	0.061	0.539	0.002
STMN1	1.838	1.3	2.598	0.001
DCTN1	2.148	1.071	4.312	0.031
C4orf43	3.692	1.719	7.926	0.001
FAM65C	0.489	0.255	0.937	0.031
EXOC1	0.352	0.179	0.692	0.002
CIB3	5.778	2.055	16.242	0.001
UNC13D	0.551	0.328	0.924	0.024
LONP1	1.948	1.051	3.61	0.034
C20orf20	2.504	1.344	4.666	0.004
CCDC147	0.001	0	0.109	0.004
AGFG1	2.277	1.172	4.422	0.015
PEX5	3.253	1.561	6.776	0.002
FOSB	0.782	0.612	0.997	0.047
SAMD3	0.373	0.169	0.821	0.014
C17orf78	29.569	1.119	781.05	0.043
BCORL1	2.83	1.654	4.842	0
WBSCR16	1.757	1.021	3.024	0.042
NPHP3	0.48	0.245	0.941	0.033
TAF7L	0.122	0.03	0.493	0.003
PCDHGA2	0.554	0.351	0.875	0.011
CHAF1B	1.671	1.119	2.495	0.012
LRRC8C	0.404	0.189	0.865	0.02
YEATS4	1.799	1.153	2.808	0.01
OGG1	1.881	1.085	3.259	0.024
POLDIP2	2.767	1.417	5.404	0.003
C1orf130	1.813	1.132	2.903	0.013
MIR29C	0.411	0.236	0.715	0.002
SLBP	2.687	1.516	4.761	0.001
SIDT1	0.207	0.049	0.879	0.033
MAFB	0.582	0.404	0.837	0.003
EZH1	0.49	0.271	0.885	0.018
AKAP1	2.774	1.492	5.159	0.001
PIK3R5	0.566	0.333	0.962	0.036
EIF1AX	3.296	1.61	6.746	0.001
MDFIC	0.611	0.418	0.892	0.011
SH2B3	0.549	0.331	0.91	0.02
KIAA0753	0.251	0.098	0.64	0.004
CD59	0.565	0.355	0.9	0.016
HOXA5	1.403	1.05	1.874	0.022
TMEM198	1.785	1.177	2.708	0.006
ATP6V1C1	1.69	1.095	2.607	0.018
CENPE	2.364	1.254	4.454	0.008
ALG1L	1.378	1.037	1.831	0.027
BCHE	0.799	0.66	0.967	0.021
NEU1	2.062	1.409	3.019	0
BLNK	0.636	0.459	0.88	0.006
CPXM2	0.543	0.328	0.899	0.018
PAK6	2.367	1.509	3.715	0
RPS27A	2.765	1.725	4.431	0
NAT1	0.424	0.234	0.769	0.005
VPS54	2.698	1.413	5.154	0.003
PITPNM2	0.454	0.283	0.729	0.001
SERHL	1.872	1.038	3.375	0.037
VAT1	1.793	1.272	2.526	0.001
IGSF8	0.651	0.441	0.96	0.03
TRPV1	0.514	0.318	0.832	0.007
MFAP1	2.407	1.266	4.575	0.007
CMTM8	2.708	1.44	5.092	0.002
LDB2	0.495	0.322	0.762	0.001
PTGER3	0.095	0.011	0.864	0.037
RFPL4A	0.223	0.084	0.594	0.003
TMEM60	2.443	1.267	4.708	0.008
SPRY4	0.63	0.407	0.976	0.039
ZNF876P	5.197	1.096	24.637	0.038
ELFN1	0.718	0.544	0.949	0.02
SNRPD3	1.83	1.036	3.234	0.038
DBP	0.551	0.347	0.874	0.011
IL4R	0.631	0.438	0.909	0.013
MRPL51	4.228	2.326	7.684	0
METTL12	3.138	1.342	7.336	0.008
CBWD2	2.424	1.137	5.17	0.022
SF3B5	1.894	1.143	3.139	0.013
SULF2	0.777	0.606	0.997	0.048
FLNC	1.293	1.006	1.662	0.045
RPAP1	2.226	1.03	4.813	0.042
CCS	0.554	0.317	0.968	0.038
TMOD2	0.442	0.211	0.928	0.031
KIAA1407	0.354	0.157	0.8	0.013
DLG2	0.011	0.001	0.151	0.001
BLM	2.102	1.264	3.494	0.004
SHROOM1	0.648	0.463	0.908	0.012
DTL	1.924	1.272	2.912	0.002
CCBP2	0.616	0.38	0.999	0.049
GIPC3	0.208	0.075	0.58	0.003
GUCY2D	3.973	1.553	10.165	0.004
METTL8	3.228	1.132	9.205	0.028
DOCK10	0.58	0.339	0.995	0.048
RNASEL	0.323	0.164	0.637	0.001
ATP5G1	2.461	1.533	3.952	0
RAB10	2.632	1.46	4.744	0.001
PSPC1	2.735	1.261	5.932	0.011
PDCD2L	2.23	1.178	4.224	0.014
CCDC73	1.446	1.024	2.041	0.036
MAGOH	2.664	1.344	5.28	0.005
OSCP1	0.383	0.18	0.813	0.012
METTL5	2.441	1.386	4.301	0.002
NCRNA00324	0.361	0.15	0.872	0.024
ZNF608	0.482	0.259	0.896	0.021
UBAC1	2.194	1.147	4.194	0.018
SYNPO	0.46	0.304	0.694	0
PRIM1	2.184	1.454	3.28	0
CYP8B1	0.833	0.727	0.953	0.008
HCG4	0.437	0.202	0.946	0.036
CBR4	0.407	0.222	0.745	0.004
DPH3	2.373	1.213	4.643	0.012
UBA2	2.549	1.362	4.769	0.003
ZAR1L	9.472	1.238	72.454	0.03
ITM2A	0.577	0.4	0.835	0.003
SH3BGRL	0.724	0.526	0.996	0.047
RPTOR	2.703	1.361	5.369	0.005
KIAA1737	0.361	0.182	0.715	0.003
LIMK2	0.664	0.447	0.986	0.043
RAPGEF2	0.332	0.175	0.63	0.001
MIR663	1.483	1.101	1.999	0.01
APOL3	0.549	0.402	0.751	0
CARD16	0.654	0.452	0.947	0.025
C20orf43	2.425	1.463	4.02	0.001
RPS21	2.07	1.425	3.006	0
LOC100506710	0.499	0.266	0.936	0.03
UBE2R2	3.115	1.377	7.047	0.006
ZNF367	1.757	1.122	2.752	0.014
EIF3F	2.613	1.449	4.713	0.001
TREX1	0.642	0.419	0.983	0.041
MTPN	2.067	1.088	3.925	0.026
SLC44A5	1.336	1.013	1.761	0.04
ITGAE	1.554	1.028	2.347	0.036
ESAM	0.669	0.466	0.96	0.029
RNMT	2.336	1.202	4.542	0.012
MT1X	0.827	0.704	0.972	0.021
ZSWIM5	1.824	1.211	2.747	0.004
C19orf71	0.476	0.263	0.861	0.014
SLC25A5	1.986	1.191	3.312	0.009
KIAA1586	1.973	1.03	3.78	0.04
HAO1	0.831	0.694	0.996	0.045
IRAK4	0.364	0.17	0.778	0.009
ATP5E	2.031	1.229	3.358	0.006
RNF180	0.286	0.125	0.653	0.003
RIPK2	1.512	1.024	2.234	0.038
RUVBL1	1.81	1.113	2.943	0.017
LDOC1L	0.503	0.266	0.952	0.035
POLD1	2.062	1.253	3.393	0.004
RPS8	2.307	1.513	3.519	0
STEAP2	1.395	1.018	1.913	0.039
ZNF225	0.361	0.136	0.958	0.041
PPDPF	0.778	0.624	0.971	0.026
UBE2L6	0.612	0.425	0.879	0.008
CCDC47	2.809	1.749	4.51	0
PEX11G	0.53	0.333	0.842	0.007
MS4A3	17.436	3.978	76.433	0
ASXL3	0.01	0	0.704	0.034
SPATS1	0.025	0.001	0.887	0.043
MIR1538	8.867	1.246	63.085	0.029
PGA5	25.474	1.47	441.387	0.026
CADM2	2.356	1.008	5.508	0.048
CKMT1A	1.811	1.227	2.675	0.003
AREG	3.605	1.417	9.173	0.007
PHGR1	1.482	1.089	2.016	0.012
SLC10A4	2.985	1.253	7.115	0.014
ARMS2	0.013	0	0.61	0.027
CPB1	5.851	1.095	31.256	0.039
SLC7A14	2.485	1.405	4.395	0.002
CEACAM8	12686.8	36.622	4.39508e+06	0.002
CSTL1	2.559	1.202	5.448	0.015
MIR340	16.829	1.017	278.582	0.049
PNMT	0.053	0.004	0.699	0.026
ZNF648	0.482	0.262	0.888	0.019
CES5A	0.32	0.153	0.673	0.003
GOLGA6A	0.023	0.001	0.777	0.036
C17orf73	4.008	2.325	6.912	0
PLA2G4D	163.856	1.31	20498.9	0.039
SIM1	0.007	0	0.504	0.023
FRMD1	1.859	1.095	3.156	0.022
BARHL1	11102.3	1.34	9.19957e+07	0.043
SOX10	106.643	3.282	3464.98	0.009
SPDYE2	0.002	0	0.254	0.011
COL25A1	0.036	0.001	0.886	0.042
GYG2P1	2.521	1.228	5.175	0.012
SPINK4	2.614	1.549	4.413	0
KCNK10	9.042	3.491	23.419	0
C16orf11	182615	108.367	3.07736e+08	0.001
ANXA2P1	555.774	1.095	282121	0.047
NCRNA00032	0.011	0	0.755	0.037
KIAA1239	0	0	0.792	0.044
SLC6A4	2.361	1.225	4.552	0.01
NCRNA00189	1.498	1.097	2.046	0.011
CYP1A2	0.719	0.56	0.923	0.01
BEX1	1.215	1.055	1.401	0.007
PEX5L	14.802	1.375	159.385	0.026
MAP1LC3B2	9.882	1.525	64.047	0.016
SUMO1P1	0.001	0	0.752	0.041
CNBD1	26.474	1.3	539.326	0.033
CIDEC	1.431	1.049	1.953	0.024
C5orf52	61.025	1.919	1940.64	0.02
OR52N4	0.013	0	0.404	0.013
SLC5A11	1.54	1.1	2.154	0.012
GRIK2	0.024	0.001	0.712	0.031
NDNF	4.612	2.091	10.174	0
LRP2	2.523	1.443	4.413	0.001
PEBP4	0.061	0.004	0.875	0.04
SNORA38B	3.277	1.019	10.542	0.047
C15orf43	0.036	0.004	0.294	0.002
SORCS3	2.778	1.389	5.553	0.004
RNF186	4.168	1.411	12.317	0.01
REREP3	0.404	0.165	0.989	0.047
NRXN1	2514.81	12.411	509562	0.004
BAGE5	1.537	1.039	2.275	0.032
DSCR8	1.231	1.016	1.49	0.034
CACNG1	4.986	1.294	19.222	0.02
X11.Mar	7.562	1.37	41.732	0.02
PDYN	28.088	1.911	412.854	0.015
PRSS2	3.351	1.279	8.778	0.014
HOXB13.AS1	3.109	1.287	7.514	0.012
BAGE	1.41	1.041	1.91	0.027
CGA	1.506	1.026	2.212	0.037
MIR1827	132.401	1.696	10334.2	0.028
SNORD116.7	5.706	1.759	18.508	0.004
SNORD116.6	9.082	2.493	33.084	0.001
PLA2G2C	0	0	0.277	0.02
DLX2	2.491	1.509	4.113	0
C5orf64	0.013	0	0.904	0.045
BAGE2	1.542	1.035	2.299	0.033
HBII.52.45	0.081	0.007	0.894	0.04
IGDCC3	1.604	1.079	2.386	0.02
SLC38A8	2.782	1.422	5.443	0.003
ELAVL2	0	0	0.001	0.004
HTR1D	1.761	1.39	2.23	0
UBE2MP1	68.449	1.178	3977.78	0.041
LPAR4	0	0	0.058	0.01
FER1L6.AS1	380.967	5.414	26809.4	0.006
RGS9BP	698.255	22.696	21482.2	0
RFX6	2.482	1.516	4.066	0
MIR302D	0.031	0.002	0.561	0.019
SLC22A8	4.135	1.831	9.339	0.001
DUSP13	2.262	1.458	3.51	0
SPERT	3.797	1.428	10.095	0.007
CDX2	2.617	1.78	3.849	0
PIRT	0	0	0	0.005
SEPT7L	0.15	0.024	0.939	0.043
OR2A12	1.04168e+08	5575.77	1950000000000	0
C15orf54	0	0	0.316	0.04
UNC13C	13.939	2.098	92.618	0.006
HIST1H2AH	4.113	1.375	12.307	0.011
HIST1H1A	4.687	1.111	19.771	0.035
NKX1.2	165.75	8.708	3154.82	0.001
MIR4427	24.155	1.129	516.589	0.042
STARD6	3.094	1.603	5.973	0.001
LIN28B	1.494	1.154	1.934	0.002
C12orf56	1.674	1.173	2.388	0.004
FAM183A	1.576	1.083	2.294	0.018
IL3	0.002	0	0.2	0.008
CTAG2	1.259	1.076	1.473	0.004
OPRK1	184.525	1.336	25492.5	0.038
BAGE4	1.536	1.038	2.274	0.032
TRY6	4.335	1.368	13.74	0.013
KRT73	0.001	0	0.432	0.027
CPLX2	1.28	1.114	1.47	0
LYZL4	12.029	1.203	120.26	0.034
SNORD116.5	5.706	1.759	18.508	0.004
SAG	11.045	3.092	39.452	0
MAGEC1	1.275	1.003	1.621	0.047
MIR3185	2.46	1.104	5.482	0.028
GJB6	1.498	1.1	2.042	0.01
ADAMTS20	4.831	1.578	14.794	0.006
HIST1H2BB	18.943	1.759	204.058	0.015
CPXCR1	3433.48	15.244	773357	0.003
FATE1	2.645	1.202	5.82	0.016
SCG3	1.524	1.039	2.237	0.031
BAGE3	1.542	1.035	2.299	0.033
TRDN	36.159	4.368	299.294	0.001
KRTAP5.7	2.974	1.407	6.284	0.004
EPHA7	0	0	0.572	0.042
NBPF22P	5.919	1.216	28.815	0.028
C6orf112	44.249	3.097	632.117	0.005
PTPRN	4.192	1.488	11.815	0.007
PCSK1N	1.257	1.049	1.506	0.013
PITX2	2.05	1.327	3.165	0.001
MIR4451	28.299	1.392	575.141	0.03
XKR4	3000000000000	1177.75	7.62e+21	0.009
WDR69	51.615	2.175	1224.99	0.015
FABP2	5.066	1.78	14.416	0.002
CBLN2	1.779	1.292	2.45	0
NTNG1	3.61	1.222	10.667	0.02
CACNG6	2.036	1.41	2.94	0
ZBBX	8.498	2.002	36.077	0.004
FSHR	426.187	2.665	68168.4	0.019
MIR3714	28710	55.066	1.49687e+07	0.001
TYRO3P	27.782	4.689	164.602	0
TGM5	0	0	0.858	0.047
MIR4766	0.008	0	0.531	0.024
OR13J1	0	0	0.034	0.01
CNGB3	10.982	2.682	44.96	0.001
HS6ST3	42.327	1.58	1133.84	0.026
KDM4DL	0	0	0.2	0.038
C20orf166	335.418	2.529	44477.3	0.02
SPHKAP	563157	6.986	45399001901	0.022
HCRT	23.083	1.829	291.277	0.015
KCNA7	32.813	1.96	549.299	0.015
MLN	2.734	1.373	5.444	0.004
TBPL2	346.433	6.233	19256.3	0.004
CECR3	60.24	1.402	2587.79	0.033
OR1F1	2.479	1.096	5.608	0.029
OR2AT4	3786.58	7.404	1.93657e+06	0.01
MIR3688.2	369.086	1.225	111215	0.042
BARHL2	5.00593e+06	20.705	1210000000000	0.015
MTRNR2L1	97400000000000	2.48929e+06	3.81e+21	0
ANKRD7	7.707	1.738	34.166	0.007
IZUMO2	14.707	1.537	140.714	0.02
MIR3688.1	349.924	1.113	110023	0.046
OR7E156P	6.863	2.596	18.149	0
ZSCAN4	0	0	0.004	0.002
SNORD114.3	2.046	1.25	3.349	0.004
LY6G6F	2.499	1.125	5.55	0.024
OC90	515.796	9.585	27757.5	0.002
NKAIN1	3.733	1.049	13.284	0.042
FMO9P	2.192	1.023	4.695	0.043
MAGEB2	1.257	1.002	1.578	0.048
DSCR4	1.627	1.046	2.531	0.031
GPR119	5.054	2.218	11.514	0
ALX1	2.145	1.272	3.618	0.004
NCRNA00184	15.368	1.13	208.952	0.04
MAGEA2B	8.29654e+08	721.022	955000000000000	0.004
NCRNA00099	2.22e+46	3.76e+23	1.31e+69	0
GABRA3	1.787	1.02	3.13	0.042
MIR4449	6.692	1.554	28.824	0.011
MIR1322	1374.12	2.045	923537	0.03
C12orf36	2.378	1.23	4.596	0.01
SNORD114.9	9.028	1.367	59.632	0.022
ODF3	68.467	1.14	4110.39	0.043
LHFPL5	3.584	1.056	12.16	0.041
KCNG3	9.687	1.085	86.461	0.042
OR2S2	38198772255	2284.65	6.39e+17	0.004
EMX2OS	221.598	1.06	46308.2	0.048
DRD2	2.409	1.217	4.765	0.012
TLX3	3.322	1.235	8.932	0.017
RXFP4	189.883	1.432	25181.6	0.035
MIR1258	8.68394e+07	4.788	1580000000000000	0.032
OR7C1	3.302	1.663	6.558	0.001
GAGE2C	2.5	1.042	5.995	0.04
RHOXF2B	3.703	1.707	8.031	0.001
GFI1B	27.706	2.428	316.104	0.007
OTX2OS1	53.27	1.068	2656.21	0.046
NKX2.4	97.278	2.297	4119.41	0.017
CRISP1	17.575	3.159	97.763	0.001
FOXB1	187.251	3.211	10918	0.012
GAGE2D	159.2	1.973	12848.8	0.024
TCF24	5.407	1.775	16.477	0.003
KHDC1L	1.412	1.001	1.991	0.049
TUBB4Q	1123.34	29.171	43258.7	0
WNT8A	2.253	1.186	4.277	0.013
M1	5.666	2.31	13.897	0
CRH	4.884	1.36	17.537	0.015
KRTAP20.2	2.565	1.13	5.826	0.024
GAGE2E	2.778	1.069	7.221	0.036
RHOXF2	3.675	1.701	7.943	0.001
OR6F1	1.53881e+07	1.609	147000000000000	0.044
PRAC	2.056	1.409	3	0
GNGT1	2.044	1.158	3.606	0.014
KRTAP19.5	2.955	1.493	5.848	0.002
ISL1	9.695	1.019	92.275	0.048
TUBAL3	4.241	1.758	10.232	0.001
FAM26D	451.663	1.923	106104	0.028
KRTAP19.3	6.082	1.691	21.871	0.006
KCNV1	17.403	4.524	66.952	0
CCDC27	40.141	1.513	1064.87	0.027
SERPINB11	10.327	3.778	28.23	0
VRTN	2020652651	64.924	6.29e+16	0.015
OR56A1	2190.98	33.695	142468	0
GAGE8	2.867	1.071	7.675	0.036
FAM123C	11253935060	181087	699000000000000	0
MIR204	1072.86	1.509	762689	0.037
DMRT2	4.062	2.045	8.07	0
TNP1	1.506	1.044	2.173	0.029
SNORD114.1	2.211	1.094	4.469	0.027
SNORD114.13	2.018	1.108	3.674	0.022
OR2AK2	5.95e+22	139569893	2.53e+37	0.002
FOXI3	27.141	1.976	372.79	0.014
LRTM2	1068.32	9.41	121281	0.004
C12orf40	2.772	1.182	6.502	0.019
FAM194B	1.65227e+06	3.154	866000000000	0.033
TRIM42	65.889	1.885	2303.31	0.021
MIR3175	631.497	3.282	121519	0.016
CASP14	33.127	6.515	168.431	0
PRSS33	258.652	2.747	24354.3	0.017
FUT9	83.085	8.458	816.121	0
NPHS2	7.812	1.739	35.089	0.007
CPA2	3.16	1.053	9.48	0.04
RAB9BP1	5544.15	1.575	1.95215e+07	0.039
OR1F2P	120.111	3.124	4617.93	0.01
SYNPR	3.108	1.142	8.456	0.026
FAM74A1	1150000000000000	17.551	7.53e+28	0.033
MIR4532	229.098	4.431	11843.9	0.007
C1orf94	52960.4	20.223	1.38694e+08	0.007
SNORD114.2	14.205	1.479	136.467	0.022
MIR100	50172.7	4.397	5.72444e+08	0.023
SVOPL	3.844	1.111	13.305	0.034
C7orf62	131.199	1.358	12679.7	0.037
HBBP1	1498.27	20.606	108940	0.001
MIR2964A	131.151	1.645	10458.1	0.029
TAAR8	8.46107e+06	269.112	266000000000	0.003
MIR92A1	342.943	4.951	23755.3	0.007
NEUROD1	13.726	1.175	160.364	0.037
ADAM18	111.867	4.534	2759.85	0.004
AMELX	175.749	6.267	4928.98	0.002
APOBEC1	758.267	2.224	258559	0.026
AKAP4	525600	210.64	1311502083	0.001
OR6B1	743447	847.27	6.52346e+08	0
MIR219.2	132.375	1.424	12307.5	0.035
SNORD116.11	222.901	2.226	22316	0.021
PRKACG	4.66e+26	6226.27	3.49e+49	0.022
MIR618	155.159	2.991	8047.84	0.012
HHLA1	54.113	2.394	1223.22	0.012
CST9	72.668	3.435	1537.12	0.006
SNORD113.7	71.401	1.945	2621.44	0.02
SNORD114.4	4.878	1.803	13.199	0.002
SNORD113.9	35.009	3.933	311.585	0.001
OR6C68	90212018	238.247	34200000000000	0.005
OR52E8	2.83e+17	2.798	2.86e+34	0.044
SOX3	4.85e+31	4.46827e+08	5.26e+54	0.007
VENTXP1	2.95972e+06	839.929	10429347491	0
NCRNA00326	5642.58	25.658	1.24087e+06	0.002
OPN1MW2	1599.03	1.598	1.59971e+06	0.036
OPN1MW	1445.9	1.327	1.57561e+06	0.041
GAGE12D	1.287	1.003	1.651	0.047
GAGE12H	1.295	1.015	1.653	0.038
MIR4717	2.34413e+07	2713.29	203000000000	0
GAGE12E	1.286	1.003	1.65	0.047
GAGE12C	1.286	1.003	1.65	0.047
MIR4698	1581.82	2.032	1.23148e+06	0.03
VENTXP7	1539.93	1.593	1.48825e+06	0.036
RPL13AP3	2070000000000	9.332	4.59e+23	0.033
INSL4	39.123	1.028	1488.85	0.048
SNORD114.5	31.77	1.546	652.85	0.025
SNORD114.17	16.838	2.749	103.149	0.002
MIR605	1689457649	10739	266000000000000	0.001
RBMY2EP	17.308	1.779	168.423	0.014
NEUROG1	57188143073	26642.7	1.23e+17	0.001
MIR548W	638705	58.543	6968308522	0.005
OR7E5P	4.07	1.29	12.836	0.017
MIR1193	2139.03	25.988	176060	0.001
OR10V1	3.04e+24	1.82354e+07	5.07e+41	0.005
PRM1	6528.64	199.053	214129	0
NCRNA00309	8019.56	22.646	2.84e+06	0.003
LGALS7	2.097	1.253	3.508	0.005
MUC7	53492.1	9.967	2.87083e+08	0.013
MIR4710	968.253	5.999	156270	0.008
CT47A10	5.27e+20	5428.62	5.12e+37	0.017
CT47A3	5.27e+20	5428.62	5.12e+37	0.017
CT47A9	5.27e+20	5428.62	5.12e+37	0.017
CT47A8	5.27e+20	5428.62	5.12e+37	0.017
CT47A2	5.27e+20	5428.62	5.12e+37	0.017
MIR3179.3	2.99e+82	5.63e+41	1.59e+123	0
CT47A11	5.27e+20	5428.62	5.12e+37	0.017
MIR3179.1	2.99e+82	5.63e+41	1.59e+123	0
CCDC105	1e+92	2.47e+36	4.06e+147	0.001
MIR3179.2	2.99e+82	5.63e+41	1.59e+123	0
CT47A5	5.27e+20	5428.62	5.12e+37	0.017
CT47A4	5.27e+20	5428.62	5.12e+37	0.017
MIR4474	45892	190.861	1.10347e+07	0
NPVF	2266.5	15.844	324234	0.002
FAM181A	128047368	5.446	3010000000000000	0.031
TAAR9	3638140274	244.543	5.41e+16	0.009
FAM27L	2425.73	2.879	2.04368e+06	0.023
ZCCHC13	15800000000000	572.128	4.35e+23	0.013
PATE3	3727.76	7.717	1.80072e+06	0.009
HES3	6.899	2.449	19.431	0
UCN3	9.17	2.038	41.264	0.004
C2orf53	8020000000000000	837.725	7.68e+28	0.016
C6orf127	13.908	1.157	167.15	0.038
DEFB122	2.749	1.225	6.168	0.014
C20orf79	270.94	5.077	14458.8	0.006
DEFB115	34.569	2.256	529.803	0.011
OR2M1P	4.38042e+08	13.828	1.39e+16	0.024
MIR1911	1.28069e+06	17.021	96361401156	0.014
SPANXN4	1092.46	1.226	973152	0.044
MIR19B1	558620	1362.37	2.29054e+08	0
KRT3	587.03	3.287	104844	0.016
MIR323B	3.26369e+06	127.56	83503187352	0.004
MIR326	10386.2	1.152	9.36688e+07	0.047
SNORD114.6	298487	2.416	36876892037	0.035
OR1A2	1.5e+19	30915.5	7.28e+33	0.01
PTH2	72349.9	114.722	4.56278e+07	0.001
OR7A17	1.12e+83	1.9e+36	6.62e+129	0.001
OR52J3	3.77e+16	148.41	9.56e+30	0.024
MIR3142	2.75677e+07	1392.75	546000000000	0.001
MIR522	3.38e+57	29500000000000	3.86e+101	0.01
FAM75A3	6.42e+105	3.59e+42	1.15e+169	0.001
MIR4464	3094.87	36.007	266010	0
MS4A12	16871.6	34.998	8.13344e+06	0.002
RGR	11.661	1.777	76.513	0.01
MIR496	1.25e+60	202000000000	7.78e+108	0.016
MIR4801	98311807070	26631	3.63e+17	0.001
MS4A5	58409.5	1.722	1981787286	0.039
MIR4787	35.992	3.262	397.154	0.003
MIR487B	11352987906	4257.07	3.03e+16	0.002
OR6B3	1.01e+18	299.149	3.43e+33	0.023
MIR216A	4.29e+47	12047.3	1.53e+91	0.032
CSF2RA	1.44e+28	67197.5	3.08e+51	0.018
SPANXB1	3.41128e+06	37.922	307000000000	0.01
SPANXF1	3.41128e+06	37.922	307000000000	0.01
IQCF5	1.18141e+08	253.715	55000000000000	0.005
LCE2B	778560	10.793	56163708148	0.017
SPANXB2	3.41128e+06	37.922	307000000000	0.01
GPR139	78700000000000	1385.02	4.47e+24	0.011
OR6C76	891.604	4.907	162012	0.01
NCRNA00052	1.24086e+08	49.115	313000000000000	0.013
OR10AG1	1.88e+16	3562.02	9.89e+28	0.012
MIR376B	637.403	6.975	58251.6	0.005
KRTAP17.1	5.41e+18	10.832	2.7e+36	0.038
CT47A7	2.81e+126	3.46e+37	2.29e+215	0.005
CSTT	1902.68	2.984	1.21336e+06	0.022
MAGEA9B	1.20312e+08	91.86	158000000000000	0.01
GAGE6	1.65393e+07	3128.1	87449029564	0
PLAC1L	398.251	7.904	20066.7	0.003
MAGEA9	1.20312e+08	91.86	158000000000000	0.01
OR6C3	2110000000000	84211.3	5.27e+19	0.001
MIR1185.2	71481.1	56.492	9.04478e+07	0.002
CFC1B	165324188	84.016	325000000000000	0.01
CFC1	165324188	84.016	325000000000000	0.01
OR6C75	1.5e+19	30915.5	7.28e+33	0.01
LCE4A	1.06175e+08	6.15	1830000000000000	0.03
DEFB119	566025	22.236	14408475381	0.01
MIR519D	1.14e+115	8.73e+26	1.49e+203	0.01
OR5J2	1.5e+19	30915.5	7.28e+33	0.01
MIR3978	1070000000000000	9.91899e+07	1.15e+22	0
MIR4790	1.28e+35	807005	2.04e+64	0.018
C10orf120	2.14e+26	26925.1	1.71e+48	0.018
MIR4457	7959.54	4.532	1.39784e+07	0.018
SNORD115.16	6.37697e+06	3.828	10600000000000	0.032
MIR487A	1.29e+20	1.81226e+07	9.17e+32	0.002
IFNA17	4.41e+36	24317328	8.01e+65	0.014
MIR758	1.05837e+08	135.621	82600000000000	0.008
MIR4276	988.87	12.051	81145.9	0.002
OR1M1	5.91e+140	6.42e+50	5.44e+230	0.002
